# Supplementary material for: Analysis of the conformations of the HIV-1 protease from a large crystallographic data set
Source: Data Brief. 2017 Oct 6;15:696–700. doi: 10.1016/j.dib.2017.09.076 (PMC5671413; doi:10.1016/j.dib.2017.09.076)
Supplement: Supplementary file 3 — Supplementary material [file mmc1.csv]

0.0962538206	0.1117154086	0.1001513996	0.1059232786	0.1020888648	0.132206895	0.1547131337	0.1381913991	0.1452216098	0.1046534381	0.0700963801	0.0589766055	0.0370238174	0.0581937389	0.0205723979	0.0153825533	0.0920289749	0.0867731384	0.0627812084	0.0992746274	0.0965146144	0.0934676146	0.1458491479	0.1215951021	0.1495570121	0.1435540441	0.1483287653	0.1594629072	0.1544985722	0.1419996924	0.1339992545	0.1086105752	0.1079801114	0.0700390923	0.0702403206	0.0728265648	0.0926624587	0.0715727362	0.0666777293	0.018917312	0.0514185646	0.0819353311	0.0778760086	0.0699752874	0.1010101734	0.1295750614	0.06973954	0.049179837	0.1117772298	0.0851765259
0.0806281872	0.109032501	0.096623495	0.120230854	0.1026202551	0.093300562	0.0658093396	0.069258113	0.069865873	0.0597844038	0.068720412	0.0713519954	0.0614899065	0.0819175468	0.1355948762	0.1263575653	0.1100224481	0.1297282077	0.1240121814	0.1060100322	0.0908077767	0.1028840509	0.0823405305	0.092496259	0.1056859846	0.1300194689	0.1268364139	0.1160586317	0.1165762389	0.0925097782	0.0996914816	0.089891403	0.0885887136	0.0709612859	0.0517002116	0.0883454281	0.0626061905	0.0944637745	0.0990690686	0.0901493924	0.099704957	0.1031505794	0.1007316475	0.1561235957	0.1409387018	0.1397004663	0.1512221769	0.1363296401	0.1047667398	0.1186315691
0.060494586	0.0678184901	0.0875082787	0.0811987098	0.1304221526	0.1737956316	0.1486784454	0.137775387	0.0959911614	0.1071524375	0.071164525	0.0985873587	0.1069164587	0.088397128	0.070891227	0.0613338421	0.0666258618	0.074411424	0.0823851208	0.0988659219	0.1104585805	0.1241286319	0.0767533496	0.0244358526	0.0144976513	0.0611564163	0.0331589886	0.0471470818	0.0873696166	0.107331369	0.1233553343	0.109208709	0.1110693057	0.1012402468	0.1046533607	0.073079249	0.1280848559	0.1770309834	0.1621295867	0.1638950625	0.1779140667	0.1569615975	0.0912587473	0.0791619696	0.1253505994	0.0964496064	0.134545248	0.1302546832	0.1145966644	0.1135608906
0.0883198781	0.1184482954	0.1444629412	0.1355151238	0.0468840394	0.0319684435	0.0683463404	0.0982965854	0.1044978821	0.1500770402	0.1996961958	0.138182936	0.1915658578	0.1885174822	0.0984363481	0.0969292125	0.117558567	0.1461289777	0.1890836097	0.1240321334	0.0916686967	0.0755621712	0.0300136187	0.0437173138	0.0377694562	0.0605683147	0.0509873715	0.0352937808	0.0258297654	0.0450092936	0.0481393463	0.0394185327	0.0402502832	0.0958469383	0.065014492	0.1090654533	0.1187366736	0.0514810544	0.0326983528	0.0482163773	0.0299567312	0.0748899418	0.0932526457	0.0781051707	0.04935313	0.0715864032	0.0508746254	0.0417428683	0.0633104876	0.065496432
0.023353793	0.034471448	0.0201471814	0.0404526629	0.0156467003	0.0424402916	0.0399377201	0.0406911383	0.0474790526	0.0638306718	0.1358482234	0.1704658463	0.077680374	0.0626569896	0.0753305205	0.1032910157	0.0797993684	0.0796430331	0.1172308828	0.1348013674	0.1503533015	0.1448666279	0.1035217058	0.1005761386	0.092010759	0.0905319896	0.0749728935	0.0727344477	0.1072964983	0.0972343123	0.1024756229	0.0489818668	0.1467359896	0.2117461498	0.0629646329	0.044304435	0.10327971	0.0897625931	0.1165232763	0.0897813847	0.0649536433	0.0876763101	0.1415543161	0.1430718028	0.1365066681	0.0718653463	0.0870355112	0.0699687313	0.136276384	0.1268355455
0.1239121678	0.124145407	0.1266036768	0.1074304494	0.1226236591	0.0770017376	0.076064618	0.1029739456	0.1092678934	0.0260006444	0.1090353515	0.0897575866	0.0900336244	0.0488118488	0.0513435925	0.0683323818	0.0300912765	0.036586926	0.0421486529	0.0636181361	0.0882280093	0.0545315285	0.0544183609	0.0930044354	0.0670578737	0.0680310507	0.0311538456	0.0219987339	0.0506781864	0.0513334463	0.0566200961	0.0798907658	0.0708437095	0.0817520494	0.1452691596	0.1663447392	0.0722013044	0.0269331802	0.0782439179	0.1244241529	0.1497234918	0.1126937585	0.0858519347	0.0712581406	0.0655689661	0.0950479943	0.0843408626	0.0773851583	0.0816058414	0.0967620647
0.1330448328	0.1523114741	0.1617611179	0.1486753594	0.1849967006	0.0913667453	0.0935891316	0.1033596517	0.1156353133	0.1755343656	0.07552947	0.0749475824	0.1536680516	0.1823197138	0.1304416743	0.1185167065	0.0870517147	0.1750619543	0.1409171219	0.121316299	0.1075754002	0.1244831714	0.110612486	0.0713160226	0.0974557137	0.0839073973	0.0935369583	0.0668751954	0.0478372628	0.0917840911	0.1009511633	0.0790538283	0.0180623159	0.0401748948	0.0907846636	0.1247970521	0.0697339949	0.0866842392	0.1360700629	0.1472835891	0.0409287879	0.0684587088	0.1399581211	0.0785197358	0.0796801811	0.093546659	0.0787146019	0.0304130235	0.0269920466	0.0236652498
0.0881676301	0.0646323772	0.060778167	0.0457263644	0.1218388169	0.0902661526	0.1197026997	0.1219235801	0.0910375512	0.0167215375	0.0493327086	0.1045137252	0.0881067218	0.1393977373	0.1493845973	0.1715240871	0.1270264616	0.0740439097	0.0911736914	0.0952222011	0.0610933379	0.0369542945	0.0249424597	0.0291404252	0.040289474	0.0476826532	0.0085253699	0.0398682607	0.0624944475	0.077356622	0.084661923	0.1741016686	0.2029276853	0.1102108469	0.1071599033	0.0768181607	0.0601062641	0.0745123758	0.0508167316	0.0512405622	0.042161755	0.0520371407	0.0788744343	0.0572681859	0.1172393123	0.1004577362	0.1355038268	0.151258075	0.092282845	0.0974094126
0.0577542825	0.0550241561	0.0232278851	0.0554029334	0.0435981576	0.066164078	0.0624447706	0.1145887063	0.1156161442	0.124772476	0.1513776809	0.1363387923	0.1006303563	0.0750827897	0.1423207003	0.1269224337	0.1511841887	0.0655172725	0.0143899915	0.0501332572	0.1072054226	0.1009454712	0.1038023244	0.1111105358	0.1577399239	0.147242544	0.1476675286	0.1252328498	0.0742458981	0.0874624159	0.069406599	0.0646410358	0.0918345471	0.0965269805	0.0613171719	0.0868098413	0.0857438433	0.048927269	0.0733839488	0.046952192	0.0845715571	0.0970880501	0.0926096914	0.0889956873	0.0117030656	0.0325907367	0.058566905	0.0766154475	0.0577985839	0.0762311132
0.0514529076	0.0445959518	0.0373287933	0.0454789033	0.0433194449	0.0239243458	0.0229923603	0.0353699183	0.0596819932	0.0735943319	0.0836079844	0.1231909351	0.1229949157	0.1532284	0.2509137235	0.19934281	0.1439523408	0.1193982586	0.1073811212	0.0625967244	0.0374958113	0.071495697	0.0666562828	0.0863353788	0.0740015998	0.0573088022	0.0664428931	0.0794179079	0.0764790805	0.0793703707	0.1072074412	0.1317191114	0.1546464699	0.1111720236	0.0937558377	0.0550650891	0.0338460013	0.0644444192	0.0513610257	0.0521496024	0.045496481	0.0280016438	0.062895352	0.0375672571	0.0246806563	0.0502641933	0.0657928391	0.065797557	0.0448434876	0.0403532157
0.1367201989	0.0745428278	0.0520586838	0.0140335123	0.0881269383	0.0608802597	0.0779247717	0.1108595518	0.1208388379	0.1418406464	0.2006137226	0.1352973686	0.0566888038	0.0802360924	0.0703137694	0.0541904357	0.0666210779	0.0587441665	0.0486323258	0.0570121313	0.103027011	0.0829009374	0.1622073299	0.2295089841	0.1679239395	0.0441541951	0.1268029805	0.1346017486	0.0726171427	0.0987165452	0.1647591005	0.1438310526	0.0622555798	0.0502591304	0.1160431927	0.1261236468	0.1852449179	0.1225182978	0.1150556617	0.0227083706	0.0850517823	0.055564567	0.0268050651	0.0232512492	0.0225321804	0.0426657939	0.0574540453	0.0666079387	0.0764834135	0.102095203
0.1133598238	0.0249264149	0.0751369155	0.0780507752	0.0978485603	0.0946089421	0.0858339869	0.0792185121	0.1134380306	0.1412120836	0.060697079	0.0637767718	0.1274926019	0.0841623644	0.0810352689	0.1338145922	0.0749346043	0.0300889853	0.0899065911	0.0857171603	0.1433109437	0.1503615202	0.1121847664	0.1201872128	0.0850792429	0.0676205305	0.0603369967	0.0633346506	0.0579898789	0.0385098588	0.0269087045	0.0654169084	0.040410563	0.1565171133	0.2169559766	0.2290014351	0.1656141417	0.0856159973	0.0603488592	0.095837984	0.1310361765	0.0847073475	0.0646158887	0.0763757438	0.0371785605	0.0168390238	0.0522347569	0.0805572212	0.0584483609	0.0402237861
0.0846148327	0.1021962948	0.0794806059	0.077383227	0.0641343588	0.0538664584	0.0474228134	0.0145903373	0.0276982278	0.0583631672	0.0213464711	0.0492152237	0.1139632735	0.1705173477	0.1889322377	0.1187760434	0.1403319488	0.0980247824	0.1081123211	0.0303116014	0.048439951	0.0577685013	0.0494865831	0.0455332011	0.0998099567	0.1133060893	0.1329248973	0.1060702979	0.0886643316	0.0607407253	0.0431699455	0.1088821538	0.0768501914	0.0446362677	0.0586084047	0.1196193664	0.0501970936	0.086189091	0.1700044576	0.1267080196	0.0965057742	0.126759375	0.1085699917	0.1191866435	0.0689638959	0.0627569852	0.0595947089	0.1181207784	0.1066808188	0.1265262605
0.139105391	0.0796724667	0.0357727469	0.0255886408	0.0387556435	0.0194241156	0.0236311426	0.0371288309	0.062121118	0.063663813	0.0595998164	0.1211009939	0.1371249975	0.0958337346	0.1144897304	0.0932607326	0.0576192158	0.0807588346	0.0796854408	0.0913715304	0.1025358959	0.0432464156	0.0200470221	0.0405041484	0.0335166707	0.0480832996	0.0375885666	0.0415635711	0.0447078239	0.0689067219	0.077667815	0.1450185225	0.0534917658	0.1569694393	0.24076241	0.1551807305	0.1075301621	0.1611587482	0.1706549944	0.1794614738	0.0970386641	0.0689463146	0.1199718502	0.1341108469	0.0614123443	0.0580318626	0.0407066771	0.0491469556	0.0447303863	0.0984303733
0.050764016	0.0442182698	0.0341248017	0.0441555606	0.0496759741	0.0734171784	0.0593080936	0.0460252529	0.056055401	0.0594363169	0.0470402504	0.1158572941	0.0864198244	0.0515426289	0.1108692449	0.2145839509	0.2318756032	0.1391161815	0.1156712999	0.1599740674	0.1194371855	0.1234201178	0.1685428432	0.1689129209	0.1187834376	0.093325818	0.0729671411	0.100523627	0.1075507265	0.0953756931	0.072805108	0.0878670346	0.0495549221	0.1295448299	0.1067371647	0.1396709385	0.1345669141	0.0835431455	0.0709399231	0.0672686413	0.1031260062	0.0344854222	0.104931375	0.1273364842	0.0934778467	0.0944774016	0.0453384993	0.0982663546	0.0475640285	0.1123465003
0.0680411245	0.0889653598	0.0814530208	0.1110196846	0.1069472183	0.0846075942	0.0818003111	0.1199344078	0.1351911243	0.161604307	0.127719203	0.0922312854	0.0832097132	0.1160070285	0.1005444022	0.1115118461	0.114025096	0.1057967414	0.0486986749	0.0830348064	0.1373437865	0.1304335729	0.1154872392	0.1019054435	0.08015072	0.1004379131	0.1284183335	0.0423172381	0.0491556806	0.0927744094	0.0217104758	0.0448776854	0.0893866483	0.0648946712	0.0221972549	0.0740583885	0.0855828098	0.0475060396	0.0775362652	0.1503696006	0.0963615928	0.0785671959	0.0463404188	0.0374814162	0.0551758299	0.0148911513	0.0384407109	0.0624033869	0.0336826957	0.0891263489
0.2147130175	0.1171831458	0.1248206834	0.1180780878	0.0969425794	0.0518758629	0.0489179756	0.0364201338	0.009375394	0.0411259303	0.0327068883	0.0626828384	0.0671564704	0.0757166115	0.0850801196	0.0730054486	0.0603347218	0.0900613343	0.1049076817	0.08622097	0.100112811	0.0412910573	0.0585136698	0.077586406	0.0607692348	0.0402766009	0.0401652437	0.0803173376	0.0569093509	0.1064300996	0.080758284	0.0859722625	0.0604471781	0.0627276609	0.1418494894	0.1224978817	0.1232056295	0.1048528011	0.1134174094	0.05476112	0.0403145951	0.1622144628	0.2177860381	0.1916594267	0.0805222919	0.0354595336	0.0595311665	0.0545654273	0.1076780822	0.1094255683
0.1452002736	0.0920573429	0.0939919548	0.0856409777	0.0655184054	0.0549960602	0.0684865272	0.0665763435	0.1094215788	0.06995291	0.081596299	0.1422085686	0.12297093	0.0638844806	0.0536369952	0.069236758	0.1075505388	0.1144391392	0.1253639178	0.0899576018	0.0748218262	0.0921566234	0.2067127241	0.2105671814	0.0784587288	0.0715889272	0.0932885113	0.0549774478	0.1088694005	0.157398527	0.0957783377	0.0492596615	0.057587187	0.0920683689	0.1316063713	0.1537602401	0.1182280806	0.1322507584	0.0555395393	0.0735945658	0.0725146621	0.0641056706	0.066303922	0.0918733772	0.0297230462	0.1076409828	0.0868322678	0.130815613	0.1566434665	0.127756977
0.2268870465	0.2577771208	0.2638272561	0.1918913032	0.2079056152	0.0762194535	0.0407870886	0.0754676922	0.074087906	0.0856038525	0.0797111046	0.0599908599	0.0212105171	0.0216053115	0.0301164929	0.0405209898	0.1164082651	0.0769777071	0.0472078143	0.0612796569	0.0331205172	0.0819605527	0.0866233279	0.0427288472	0.1118035937	0.0940535452	0.0824626739	0.0381764836	0.0135436327	0.0216959445	0.0862468846	0.1412061185	0.040455064	0.0351370099	0.0662403929	0.0485151028	0.1265639182	0.1265660732	0.1257067459	0.1673379767	0.1137687175	0.0333385237	0.0748588404	0.0836875527	0.0946626243	0.0668169388	0.092236685	0.0929068433	0.0909717036	0.0973505468
0.2187821452	0.2406896876	0.2134598876	0.164300009	0.0946703201	0.1030629764	0.0684801121	0.065439028	0.0601558035	0.1173435852	0.1232960577	0.1090110832	0.1021492593	0.1209572496	0.0845835181	0.0470524533	0.0507374355	0.0652583218	0.0775527529	0.0984270714	0.1057012934	0.0288712478	0.0755806705	0.0503522349	0.0440653547	0.0368905325	0.0569043923	0.051693714	0.1050676801	0.0521653761	0.0748920405	0.0799016285	0.0975506755	0.0966397214	0.1199057447	0.073612696	0.1143934132	0.1251099541	0.1051628521	0.1522919922	0.1157986863	0.0867790659	0.1696393546	0.1056738132	0.0597332086	0.0964870282	0.0912120913	0.0527165466	0.0800681011	0.073356567
0.1269284234	0.1408730903	0.1807431922	0.1090600557	0.0823717004	0.0866837436	0.0786184334	0.0307371114	0.0682675815	0.062230122	0.0885734233	0.0225064035	0.1165092837	0.0939342169	0.0710598898	0.0506096865	0.0507341918	0.0796638635	0.0605215396	0.0466281452	0.0629652205	0.0885333645	0.1013999515	0.1413101313	0.0985371795	0.034278719	0.095450938	0.0797500782	0.0600271201	0.0655113968	0.054145349	0.0449806204	0.0609911723	0.087054322	0.1249854709	0.0945144634	0.0512077558	0.0605359616	0.0466152422	0.0769929605	0.0500622513	0.040119258	0.1491984503	0.127595768	0.0537477503	0.0966661416	0.0736579023	0.0699666645	0.0852937484	0.111504222
0.1086704497	0.1115588524	0.095306926	0.0761427699	0.0592798737	0.0294722984	0.0547625293	0.0205055686	0.0502158068	0.0658684452	0.054797517	0.0617346381	0.1415504955	0.1549535911	0.111903869	0.1102009964	0.089109625	0.1058348125	0.1396425263	0.0805931942	0.0868162917	0.0877265015	0.0908305086	0.0809060033	0.0793425052	0.1037664372	0.1366869281	0.1200846911	0.0999790553	0.043179185	0.0337555766	0.0611840749	0.0396356643	0.030505071	0.1766716468	0.1288469466	0.1190969942	0.1092171461	0.0503961061	0.1083911767	0.1948315388	0.201934763	0.1132724122	0.0216027165	0.0336242018	0.0404455137	0.0290402264	0.0553065878	0.1261714473	0.1480529673
0.0759189	0.0641181264	0.0554846461	0.0652304737	0.1177522565	0.1167930141	0.1007240716	0.088944498	0.0301164985	0.0824973541	0.0778388696	0.1072381333	0.1361622974	0.0636733313	0.0551756768	0.2064258295	0.084447328	0.0655508619	0.13284886	0.1667204444	0.1483514176	0.0793825988	0.0939927703	0.073524559	0.0972500591	0.069812375	0.0517028808	0.1132411918	0.0877226576	0.074089356	0.0673824632	0.1003710838	0.0855150201	0.0431597545	0.1982803049	0.112311291	0.1000618584	0.0720938122	0.019132248	0.0239836105	0.0782708633	0.0602829926	0.0973355258	0.0860919724	0.0564601511	0.0885212805	0.1019278299	0.1759736504	0.0503929432	0.1133555818
0.0615868349	0.1196871425	0.0875953686	0.0737740797	0.0787686036	0.068662425	0.0361118924	0.0328393362	0.0840320836	0.1114737066	0.0406955355	0.0541019601	0.0536157347	0.0482246922	0.04240177	0.1026119697	0.1108652444	0.0385816503	0.0287586107	0.0492018397	0.0883490985	0.0600130039	0.1098188986	0.1303363713	0.2068074838	0.216152031	0.2191085846	0.1922826431	0.1082193678	0.1021034251	0.0488220594	0.1123805538	0.0837050789	0.0996088897	0.0398719692	0.0657011237	0.095752645	0.0485973541	0.0235192893	0.0437559353	0.0540997114	0.0925660842	0.0904181984	0.085473917	0.020344555	0.0690741915	0.1402435963	0.1237479246	0.0902010285	0.1224691673
0.1475343893	0.0632764308	0.1284114953	0.1205972328	0.1447222021	0.0706400507	0.0401969026	0.0335669123	0.0426533456	0.0721254932	0.1061899141	0.137193371	0.1150885025	0.0451379079	0.0471532964	0.0546586498	0.0392859575	0.0448700317	0.0638481617	0.0971230932	0.1230035271	0.061075298	0.0429024683	0.0725590478	0.0646413762	0.0717836512	0.0649860274	0.0489510488	0.0270397706	0.0543438563	0.0547945986	0.1856415368	0.064289411	0.0693196491	0.0073430616	0.0642205344	0.1766818768	0.1157549893	0.123471133	0.1235167495	0.1832917469	0.1269104165	0.0794711244	0.1853830597	0.1671031518	0.0918233827	0.1286463253	0.1349323556	0.1444586895	0.0925313472
0.0544993227	0.0763631526	0.0972357237	0.2020521834	0.0369391886	0.072751225	0.0518657892	0.06521814	0.0498347448	0.061267102	0.0697595887	0.0588878152	0.0672719897	0.0619277821	0.0846002706	0.1084963688	0.1291331997	0.0946441924	0.0989597734	0.0719215947	0.0520034391	0.0449356564	0.0447536424	0.0774123841	0.0742512975	0.0227089321	0.0408267707	0.0711295248	0.0754272694	0.0736143334	0.0555140166	0.0901704092	0.0686412549	0.094121878	0.0742785339	0.0116891507	0.0537998453	0.0784211895	0.0922087011	0.0608248464	0.1586300442	0.1569984363	0.1392759354	0.1048595065	0.1369560926	0.0837714269	0.0643004057	0.0591513862	0.1128344438	0.1869005717
0.0440643864	0.0894721957	0.0758671513	0.0808832555	0.0485348937	0.0175772164	0.0422339958	0.0648705737	0.0726597926	0.0875885691	0.0536494802	0.1634186514	0.0839532461	0.0832616282	0.0878482556	0.0608703526	0.0651943706	0.0602222817	0.0642119871	0.0585818311	0.0623183214	0.0584387092	0.0322865991	0.0688794064	0.0609944521	0.0786980514	0.048368241	0.0682312607	0.039698391	0.1030845342	0.0819148387	0.1511528434	0.1002302103	0.0853744024	0.1719423286	0.0936296533	0.2275617748	0.1136518496	0.0548272859	0.1208280006	0.073186598	0.0526464383	0.010858896	0.0575061337	0.1693254582	0.1074954448	0.1166576993	0.0909014172	0.0878405589	0.166917726
0.0945224962	0.071542834	0.0424772413	0.0575580725	0.0280970404	0.0318608584	0.0984536866	0.0555200208	0.0808247526	0.0888632063	0.0852519078	0.1267002768	0.0934906673	0.0452876772	0.1044882324	0.0687136678	0.0274553205	0.029548471	0.1078116992	0.0933053066	0.0825321727	0.0947384113	0.0532123901	0.0172491365	0.0251781296	0.0327666941	0.0704249835	0.0554929257	0.0504908826	0.067725292	0.06106428	0.0689443372	0.0776710372	0.0348553418	0.0544038765	0.0454979633	0.1569068633	0.1355165597	0.1554032559	0.1915448386	0.1156715673	0.0441631703	0.1292061316	0.0748246303	0.0602956587	0.0279219515	0.0766476283	0.2303441229	0.1532616257	0.1493105574
0.1367969812	0.0591761901	0.1039217013	0.1044831546	0.1062759547	0.1114021602	0.0475475892	0.031743534	0.0297035062	0.0492786475	0.0799990072	0.1145652556	0.0680306952	0.0269866581	0.0621539045	0.103171768	0.2544718082	0.1346688889	0.0849446771	0.0738692515	0.1367206919	0.1194353826	0.0844566356	0.0553157093	0.0471326382	0.043375287	0.0295388704	0.0957952235	0.0697345309	0.0770539843	0.0662892456	0.0362397028	0.0261574828	0.1007245706	0.1251325677	0.0845230211	0.0632075737	0.1029742946	0.1004305199	0.172927947	0.1172848162	0.0543066394	0.102787763	0.0038366423	0.0179387562	0.0590797312	0.0578663115	0.1036863784	0.0787613578	0.2091206
0.1626791416	0.0848564209	0.1079829014	0.0643760252	0.1008133553	0.1010813832	0.1157437751	0.0282138211	0.078328786	0.0446250452	0.1123191592	0.1372370855	0.0804960323	0.0395202927	0.0606479276	0.0174845111	0.0852955686	0.0342371526	0.0901772354	0.1326329607	0.0625761543	0.1005415657	0.0657958621	0.1697901438	0.0800627927	0.0411325716	0.0486674271	0.0766569019	0.0977810612	0.1563452434	0.0787903431	0.0303327049	0.0229360415	0.1065796986	0.1059328627	0.0861050655	0.0689969352	0.0445025378	0.0343283497	0.089189126	0.0219055978	0.0940816877	0.094017982	0.0934812757	0.0719984295	0.0806876335	0.134244439	0.174283295	0.150600099	0.0819974229
0.1172266422	0.0524466978	0.0529655259	0.0474914674	0.0829358288	0.0624757229	0.0265978888	0.0553885234	0.0962131173	0.1182640329	0.045909036	0.1084187966	0.1005253231	0.122899591	0.0379539696	0.0328899318	0.1195136009	0.1729659583	0.019662889	0.0461114026	0.0775481033	0.0989222628	0.0821247212	0.2055274051	0.1281527066	0.0972499128	0.0838684795	0.1950216471	0.1134801937	0.0654117938	0.0650273793	0.1689680712	0.2002977573	0.0789964698	0.1339169636	0.1571223558	0.1023055975	0.0549238711	0.0359592252	0.0716301235	0.0593662441	0.0770379881	0.044464263	0.0574847102	0.0682416875	0.0878205042	0.1087329854	0.0629378816	0.0926107685	0.1451057442
0.0771488414	0.0895186096	0.0641377139	0.0690273952	0.0336896417	0.0453531591	0.0447811517	0.0673849058	0.0153642051	0.0106702203	0.0468033397	0.1334558961	0.0143732497	0.0976564734	0.0817096833	0.0434189647	0.1561007418	0.0782036404	0.0820703527	0.0838858745	0.0829413733	0.0855654935	0.1267537069	0.1325734214	0.1320597316	0.0622128506	0.0214146287	0.0764961783	0.1102252369	0.1497368095	0.1722578092	0.0448641993	0.101380925	0.1735756763	0.0562124927	0.1224321651	0.0521902841	0.0566922981	0.0288168988	0.0312058435	0.0515413192	0.0470450615	0.1217508738	0.1058014294	0.0251361268	0.1171699932	0.1022235285	0.1307907324	0.0807589465	0.1407379629
0.1241495014	0.0624213143	0.0877282321	0.0923390214	0.0503234301	0.0847432732	0.0976173872	0.1260018436	0.1092760889	0.0896337748	0.0910877689	0.0437977786	0.0567380663	0.0421969557	0.0167374514	0.0347155068	0.1408522075	0.063245416	0.0228607342	0.0839929754	0.0945379121	0.0695255372	0.1343403034	0.1290352789	0.1674283506	0.079761415	0.0785883261	0.084393024	0.0472224469	0.0776918117	0.0793323183	0.1242962534	0.0390171291	0.0698102734	0.1148288239	0.0414573189	0.0666219833	0.0940320971	0.0473648978	0.0136674815	0.0292553011	0.0225020356	0.0247539342	0.0536282999	0.0603775617	0.0323542947	0.0472769484	0.0534713315	0.0879987283	0.1218806477
0.0794542705	0.0819298157	0.0546313543	0.0819484413	0.0580472166	0.0511863339	0.0534229897	0.0620960559	0.1191412658	0.1335351086	0.1940396373	0.1212510073	0.1720704344	0.0534528088	0.0359954634	0.0512412248	0.0522153193	0.0557476794	0.0792607634	0.1060315669	0.0629043491	0.0785089843	0.0962514348	0.143462384	0.1235608452	0.12593119	0.0949124026	0.1393610453	0.1178968206	0.0632060699	0.0785604307	0.0623917179	0.0663524041	0.0200511542	0.1087030837	0.1001562462	0.0693443276	0.0359907133	0.0838884	0.0535182086	0.1678537629	0.1295044125	0.1311734507	0.132856402	0.0543482173	0.0637749664	0.0620325012	0.0840326305	0.0781886492	0.1164384586
0.0976143818	0.0924095516	0.1377557755	0.1490042704	0.1427018421	0.0537167044	0.0316870538	0.039912464	0.0474593711	0.0619088052	0.013096191	0.1450791133	0.1282566303	0.0555424928	0.1127591661	0.184936197	0.0562764357	0.0682202354	0.0998807114	0.0916244787	0.0384732442	0.0667606964	0.0767203501	0.0899139375	0.0659747507	0.0878125844	0.0943551202	0.1127416377	0.0953730422	0.0527678844	0.0835085462	0.1207564669	0.0783034813	0.0115819496	0.1068401351	0.0439021125	0.0165898533	0.0224494493	0.0367525742	0.1034996119	0.055633259	0.0892924184	0.0837022122	0.0613280039	0.0618080007	0.0538493128	0.0403406133	0.2797341038	0.2295376706	0.0919633864
0.0913756398	0.083905593	0.0979394282	0.1293224087	0.0587666528	0.0321208278	0.0472389381	0.1141441251	0.1036951373	0.0637556274	0.0789201674	0.1120274002	0.0767201275	0.0708651064	0.0723535291	0.067854338	0.2291416854	0.1548606603	0.0804197855	0.0622483648	0.1207394736	0.1500144836	0.1340285277	0.1640018427	0.0694006053	0.1226183695	0.180324406	0.1022134785	0.0753279158	0.127163943	0.1066274974	0.0798481823	0.0686080948	0.0908825632	0.0961462692	0.0983062442	0.0606421678	0.0397577084	0.0384087976	0.0820191107	0.0135571048	0.0828849503	0.0571872357	0.0591735435	0.0728860689	0.0717198636	0.0615406588	0.2150019361	0.1162891716	0.0447965397
0.1029343717	0.0390479202	0.0553472148	0.0921539066	0.0974842752	0.0639413061	0.0435660124	0.0750254422	0.0775701391	0.1302108237	0.072533542	0.0708707724	0.0852237179	0.0523825418	0.027112994	0.0228630903	0.3135499475	0.1805852617	0.0505908759	0.0526064898	0.0905830404	0.0449521852	0.0490082162	0.0232617065	0.0291257549	0.0535109491	0.056876821	0.1312079885	0.0829270416	0.0523058397	0.0511700824	0.0552475761	0.0241394857	0.0812878017	0.0780471227	0.141602611	0.1177919467	0.0529099163	0.1059484305	0.0275083008	0.051877843	0.0294169235	0.0513805466	0.0781592422	0.0338745513	0.0666220062	0.0434676243	0.0117791941	0.0796472227	0.0856639556
0.1169118613	0.0855961865	0.0486989218	0.0850732128	0.038066472	0.0189535846	0.0328842556	0.033101715	0.0561392771	0.0761064985	0.0947587418	0.1530764753	0.1106414615	0.0371978871	0.0357729058	0.0243636114	0.0684991713	0.067835223	0.0867058377	0.1152040971	0.0919282433	0.1268760331	0.0458675325	0.056378262	0.1190454146	0.1102440298	0.0251209507	0.2013481248	0.1884396273	0.1000622222	0.0764497636	0.1162712253	0.1436294629	0.114942689	0.0733270522	0.044447318	0.0719326007	0.068634732	0.094402451	0.0809625541	0.0635483253	0.0866044612	0.0779705492	0.1059429986	0.0720710108	0.2070436316	0.1370606765	0.060898271	0.0666641625	0.0842137869
0.1187126082	0.0624649506	0.0795041062	0.0903167569	0.1363001485	0.0671831988	0.1049772508	0.0350174465	0.0464429977	0.0673118968	0.1120037016	0.0785672473	0.1916348851	0.1035078006	0.0555845372	0.1485726944	0.1338597213	0.1500531329	0.0667989587	0.07611507	0.0529186086	0.0592231214	0.0659646204	0.1392789165	0.0517165522	0.0628634881	0.0466224053	0.0423880985	0.0571411333	0.0727002431	0.0578604776	0.0412133988	0.0618298117	0.0994085982	0.0414971285	0.0385424708	0.1257934602	0.1400419848	0.0652311743	0.0836753554	0.0444580827	0.124259676	0.2056582949	0.0595971029	0.0368773346	0.1113766477	0.1227400846	0.1065997656	0.1697146311	0.089729071
0.1489068285	0.0625095271	0.1201868531	0.0811750385	0.0691172743	0.0817596325	0.0791562368	0.0611221446	0.124463509	0.2388236497	0.0947802252	0.0550206254	0.0697923695	0.0699246635	0.0795397701	0.1684209782	0.0570168915	0.1044305299	0.0966897007	0.1002105968	0.0831852742	0.0626915539	0.0615119668	0.0570728074	0.0408877502	0.0210986813	0.0583175383	0.0616303747	0.061798506	0.08848553	0.0438018238	0.1524388943	0.0750357851	0.1229300007	0.0348438242	0.0880558385	0.1151505798	0.1210565368	0.1113808275	0.0800231566	0.1173153023	0.182964332	0.0535293386	0.0771959684	0.0970051267	0.0942000977	0.0733708204	0.2079033903	0.1905361464	0.1064125596
0.0862025828	0.0650017529	0.0763688446	0.0429075204	0.0542037754	0.0900865513	0.0774705493	0.0750941345	0.0681144346	0.1187559261	0.1323065335	0.0951250224	0.0729430671	0.0869188881	0.0743557328	0.2332441871	0.072616601	0.1069827353	0.1622040448	0.085976204	0.0731304403	0.1452074679	0.1231163173	0.1180789077	0.0950164239	0.1244291193	0.1595342194	0.1047326943	0.035970994	0.089660713	0.061902713	0.09839333	0.0916989877	0.0685687276	0.0385456116	0.0311046568	0.0588718873	0.1255567262	0.0363953715	0.02330953	0.1028391052	0.1027784848	0.1098903615	0.0457195201	0.0526990632	0.0803344627	0.0956369294	0.1931237422	0.1411083319	0.0831029682
0.1204440315	0.1605356912	0.1663953333	0.0913624092	0.1006037077	0.0438468982	0.0697064695	0.1404558558	0.13956751	0.094866298	0.0749661512	0.0773192584	0.0256637967	0.0599654108	0.1581623964	0.1283795214	0.0540239024	0.0607862911	0.1002392568	0.0910881088	0.0865633137	0.0568521315	0.0395320983	0.131347124	0.0889907572	0.0921112268	0.0851430311	0.054775083	0.0997808427	0.1310613065	0.0651098834	0.0856076246	0.0186081407	0.0151853612	0.0610986702	0.078911857	0.0248483499	0.1032458988	0.1284579471	0.0817655899	0.090084537	0.1122938268	0.1257749514	0.1372898205	0.1073979002	0.1267981101	0.116043948	0.1585770024	0.0732251755	0.0809177346
0.1838019336	0.0413457267	0.0145448702	0.0490829896	0.0609982494	0.0768344851	0.0625908176	0.0833373461	0.061837477	0.0800357325	0.0979653626	0.0756938585	0.0807490148	0.0694289263	0.1242043293	0.0678452069	0.0892336196	0.0847544307	0.0970194101	0.0738588942	0.0464790867	0.0674724481	0.0735795091	0.0741604876	0.0695456034	0.0805614279	0.0966667992	0.0647567853	0.0792010245	0.0583797059	0.0941357693	0.1353993408	0.1022455912	0.0699789547	0.0951505691	0.0621079033	0.0386865751	0.0807834335	0.0387654366	0.1251542262	0.0540624078	0.1039237758	0.1069156419	0.0426683625	0.104558206	0.0879803244	0.0360838923	0.1053166396	0.1860891218	0.042539657
0.0745956642	0.0877705216	0.1013250103	0.0751969189	0.0508516696	0.0221181067	0.1112136736	0.0746941672	0.0689013599	0.1296402655	0.1240020838	0.1395651772	0.1622107125	0.0686936506	0.051861222	0.044696441	0.122828743	0.0700141696	0.0648768928	0.0597025118	0.0787334163	0.0687508056	0.1434292238	0.1542465008	0.0975461097	0.1007297783	0.103734837	0.1154801125	0.0723032982	0.2201988285	0.0535094574	0.1031109027	0.0684134366	0.1293391296	0.1082928948	0.0577701925	0.0521210128	0.0564260448	0.0646404161	0.0821041573	0.1052537965	0.0617832988	0.0846232252	0.0628359818	0.0760529341	0.085586632	0.032895376	0.1015894739	0.1136635119	0.1069885022
0.1859491489	0.1177554333	0.083099532	0.1306286987	0.0846385879	0.1088100552	0.1272989741	0.215111414	0.2282795453	0.2058745243	0.1670999204	0.0703383373	0.0693913868	0.063976058	0.0592762408	0.0518781367	0.1180056294	0.075291486	0.1350940328	0.1821591767	0.2249205977	0.1254811742	0.0663864973	0.1400718053	0.1068081831	0.1004949252	0.0773839423	0.1278957425	0.0474466601	0.064253656	0.0518361933	0.0446836234	0.0481099162	0.1280894387	0.1347326432	0.0886288579	0.0609447474	0.0687164505	0.0323405092	0.0961679699	0.0300959803	0.0313136448	0.1497131678	0.0576595388	0.0801334091	0.1326144391	0.0828810017	0.1195472228	0.1154254429	0.037144202
0.0999032496	0.1117315326	0.058226789	0.0349455046	0.0234660901	0.029606001	0.0541158705	0.0100172503	0.092662648	0.104782062	0.0397209024	0.0496842379	0.0912331406	0.0240281426	0.0226554768	0.0181296415	0.0898821299	0.0561886791	0.032617032	0.0770808031	0.0733925567	0.1077685279	0.0224655357	0.1771774715	0.1396725365	0.0530455912	0.1435749829	0.092930639	0.0577175379	0.0873363628	0.1188261667	0.1296344775	0.1383536508	0.106047507	0.1283224279	0.1513438429	0.0367007783	0.0744918991	0.0493037908	0.1181267026	0.059458664	0.0203473016	0.165427815	0.0924216368	0.067968692	0.1344088109	0.1133169448	0.0713396065	0.0845647023	0.088299687
0.1258234753	0.0774384381	0.0705462556	0.0503249092	0.0706904978	0.0386874244	0.0798914485	0.1125253771	0.0941772948	0.1359171402	0.1445280522	0.0956717289	0.0978509276	0.0141219513	0.0669559317	0.0799445576	0.0392595139	0.0426200604	0.0583615432	0.0836041966	0.1013324719	0.0984568378	0.1190759076	0.1248360368	0.0982250086	0.1092603785	0.0705813367	0.0500156761	0.1677375968	0.1594802344	0.0542650122	0.0807691181	0.0668999143	0.0762932746	0.0966619735	0.0157149842	0.1348103156	0.0435747466	0.027376922	0.0782930928	0.0845935189	0.0822205156	0.0707633517	0.0742826729	0.0314671838	0.0772005176	0.0229401429	0.0243701088	0.0675152243	0.0854409854
0.2775199516	0.0492988083	0.0581767248	0.0625832527	0.0579012114	0.0725192915	0.0967705841	0.0728776161	0.1076371539	0.1101821208	0.17519427	0.2048360762	0.1545324174	0.1588121976	0.0329480443	0.0800585988	0.0558768198	0.0697754484	0.0515325655	0.0353265069	0.0603629479	0.0460660182	0.0770162004	0.1254042565	0.0756191242	0.0513817551	0.138587037	0.081048901	0.0802189827	0.0683003523	0.0362918868	0.1819518406	0.1457947508	0.1199821362	0.1204196234	0.0931667255	0.0623026051	0.1562865908	0.0532060635	0.0809037277	0.0696824673	0.065690809	0.1544818579	0.1018197569	0.0310392445	0.0780620029	0.0339876754	0.0360328226	0.03262739	0.0434178652
0.1573045201	0.0789053764	0.0452235477	0.0735509018	0.0555806829	0.0492449176	0.1385984577	0.1720966042	0.1759502884	0.0517701674	0.0315845929	0.0802507392	0.0849286242	0.0850641179	0.0769342908	0.1105386015	0.1348441296	0.140740809	0.0478234688	0.0900347501	0.0972895227	0.0503347515	0.0826477664	0.142814159	0.1045060436	0.0634960134	0.0671455719	0.0585428139	0.071118376	0.1432908422	0.112196103	0.0825420349	0.0342359122	0.049601934	0.0709482551	0.0423221391	0.1606424455	0.1097928345	0.0663174232	0.0259874125	0.0542549716	0.0846715506	0.1353586939	0.0805777728	0.1121763975	0.1070043939	0.1520824131	0.1459582175	0.0946526692	0.150624862
0.0479459269	0.0662225173	0.047506529	0.0214498098	0.0123667352	0.0384194952	0.1228314052	0.0920236374	0.1234362842	0.0569304049	0.0526915657	0.057518274	0.0494985487	0.0811652091	0.0656877612	0.0400262218	0.0697055983	0.0897923437	0.0452439133	0.1256382487	0.0913464668	0.0567360389	0.0837074065	0.0865146849	0.063353086	0.0570787706	0.0531910518	0.0541473619	0.1098782339	0.0904786137	0.028978129	0.0664224884	0.0658863473	0.1201142889	0.05648702	0.1014380347	0.1290683747	0.1593345508	0.0717658551	0.1591300198	0.0648353776	0.1866959822	0.1908353416	0.0938202369	0.0371541137	0.0819663685	0.1250454309	0.1001759233	0.2126411108	0.0523435522
0.2767796537	0.0492966783	0.0716712594	0.1124484026	0.0422536451	0.0433998766	0.0516812577	0.0836318639	0.1242094974	0.1004609545	0.0694588509	0.0379944779	0.0313716305	0.0527262911	0.0498343152	0.0907385295	0.0780048195	0.0507030416	0.0658555826	0.0362818976	0.062852527	0.0711152444	0.0674978554	0.1261675521	0.1035966755	0.1159336482	0.0589239796	0.0447096452	0.0983055284	0.0841363987	0.0857687438	0.0999343631	0.0506091407	0.0710172087	0.1036673945	0.0722597025	0.0985018835	0.0450499828	0.0614650205	0.1212473638	0.0764247259	0.0636416448	0.052601577	0.0555853595	0.0824428893	0.0532464656	0.0695737264	0.0703662839	0.0916066211	0.0964021399
0.1869315011	0.0967486078	0.1719409179	0.1476296909	0.0366921273	0.0344682358	0.0612929461	0.0905043293	0.0844450426	0.0599121767	0.0527760455	0.0430118434	0.03963603	0.0526014839	0.0578152483	0.0809106749	0.0345247293	0.0739548563	0.0635877786	0.0311829355	0.0239941474	0.0305829418	0.128882302	0.1122531677	0.0176812444	0.0333581569	0.063785522	0.1277280073	0.0782672811	0.1707554623	0.1037255775	0.1072202481	0.0644030057	0.1331025983	0.1602247255	0.1080830617	0.0164916825	0.1661378407	0.0667614816	0.0766455635	0.0592133594	0.167150543	0.1877956499	0.0601749779	0.0905289445	0.0688781327	0.0440650553	0.0686166788	0.1076441324	0.0456914478
0.0280679966	0.0485950787	0.0350889096	0.0365854821	0.0285259874	0.051668965	0.060417363	0.0379217101	0.0419337168	0.0374226894	0.0838445593	0.043526599	0.064133057	0.0436657953	0.0443044733	0.102233219	0.1395231497	0.141622925	0.1138560607	0.1360068997	0.113997317	0.0709160426	0.0677599343	0.0952749362	0.0668065924	0.0235191679	0.0636406801	0.050668343	0.0690137091	0.129587194	0.0571566623	0.1105604806	0.0505502775	0.107799719	0.0771245051	0.0390589667	0.2436642714	0.1517541049	0.0686334321	0.0705201549	0.1629705331	0.1749502827	0.1114699781	0.0620407024	0.0655585307	0.0687669804	0.2028937313	0.1114107198	0.1134072367	0.0781200119
0.0644490939	0.0513382088	0.0576761619	0.010220433	0.0269212961	0.0587110161	0.0944709727	0.1041378486	0.0330972536	0.0483026446	0.0700614918	0.1790844791	0.117519631	0.1470097976	0.1001193713	0.0698697393	0.0155451577	0.0517401439	0.0603828264	0.1168276731	0.0604932628	0.1253741755	0.1683237788	0.1533060818	0.0587658891	0.0866855601	0.0884577873	0.1131521507	0.098140369	0.0601289645	0.0698923534	0.1346645855	0.1408708674	0.1263106064	0.1099568311	0.0932218671	0.0597318894	0.1297020211	0.0543179544	0.0317408646	0.1809541382	0.1572021687	0.1308816016	0.1337591078	0.104417418	0.0616018762	0.06378836	0.0426043107	0.1026661495	0.1033807959
0.1284707809	0.0532888975	0.038599613	0.0723858688	0.0539032806	0.0768980338	0.1073613036	0.0878145312	0.1105200854	0.0926797206	0.1158979554	0.1300432131	0.0470399608	0.0455762711	0.1103195971	0.1206673785	0.0808604199	0.0641902837	0.0868487427	0.0644618123	0.12743617	0.1328782278	0.0632380199	0.1758473437	0.0975057903	0.0538346374	0.0978189208	0.0562545265	0.0604881243	0.1465962967	0.0538528787	0.0704736413	0.0706205143	0.0678942084	0.1968252472	0.2279365706	0.1037375436	0.075827886	0.0679019703	0.0588616116	0.0358903867	0.0304611105	0.0437028034	0.0826514693	0.0733597303	0.1384363247	0.1523517604	0.0736873685	0.0477048812	0.0461666342
0.0897128357	0.0947460652	0.0717539494	0.0676216565	0.0277342593	0.1259639764	0.1330138941	0.044585098	0.0853699327	0.0382349658	0.1404184696	0.1380993574	0.0967725711	0.1520838816	0.0944338455	0.1864171409	0.0368752417	0.0634484179	0.1051064929	0.0933542048	0.0940758297	0.0567307608	0.0861959904	0.0262634718	0.0899751668	0.1110780581	0.1563179674	0.0472549532	0.0719627618	0.0639544852	0.043809256	0.0967188913	0.0373630618	0.0442488899	0.1660435315	0.0563150876	0.1365884232	0.0525107422	0.139763034	0.052642466	0.1026908265	0.0837107946	0.0465304918	0.1271141848	0.1319264763	0.1287637719	0.054283623	0.064928914	0.1770151694	0.0791858977
0.1136765914	0.0352167561	0.0609120602	0.0390639652	0.026012123	0.0488826709	0.0722719031	0.0925069778	0.0830710536	0.1024362114	0.0999286496	0.0849753668	0.0469219752	0.049511584	0.0645981345	0.0670414409	0.0409032736	0.0389498637	0.0588217265	0.0596873734	0.1186685171	0.0658208693	0.0592160098	0.0503434432	0.0658664523	0.0787768413	0.0521891645	0.0510836762	0.052313523	0.1031462603	0.0875451984	0.1264773502	0.1003198622	0.1149699229	0.1083774517	0.1274735141	0.0756249955	0.1158127925	0.0273150353	0.0612315728	0.0213880119	0.0449020429	0.0746968527	0.0656056585	0.1026854894	0.1096325773	0.1498029306	0.0587545514	0.0668203591	0.0281293348
0.1188697423	0.1484767588	0.1512669249	0.0893794751	0.0226896819	0.0473214694	0.091181633	0.0684005592	0.0211784023	0.1023110519	0.105520246	0.0579925865	0.1381721671	0.0790065946	0.1153676711	0.1366295744	0.1463216294	0.0706225838	0.1283435267	0.0656817188	0.0608665111	0.0776029444	0.0567800855	0.1861844265	0.1279857524	0.0850460011	0.0614991409	0.2050824567	0.0875690448	0.1129828079	0.1106789824	0.1588675296	0.1095574925	0.1411444158	0.1478510876	0.1174817744	0.1101510654	0.1147943686	0.0644463262	0.0818337847	0.0472507079	0.0775995538	0.0885328404	0.0502545171	0.0701027179	0.0611181256	0.0868032113	0.0778803472	0.1088671399	0.0619754642
0.0653822738	0.0454016143	0.071721188	0.1061019724	0.0798063991	0.0408450095	0.0392290579	0.0758552297	0.1234247989	0.1463204244	0.0869213784	0.0335315372	0.0843764838	0.0848340661	0.0460878078	0.2035492876	0.0993340353	0.0460148153	0.0756925503	0.0461543075	0.0966316136	0.1435003487	0.0706747411	0.1184659519	0.0271477147	0.1110805695	0.1379704367	0.015881311	0.1560182616	0.124392397	0.0559322431	0.1019455437	0.1089057596	0.120818889	0.2330093098	0.059810574	0.0948252823	0.0995594662	0.0724840492	0.1916275014	0.0917063378	0.0921019481	0.0874437343	0.056930082	0.087137326	0.1592738785	0.1180079848	0.1015118123	0.1517864633	0.0642229046
0.0626183463	0.0585265505	0.0830566192	0.0799274426	0.0554005678	0.0699144208	0.0820417094	0.0355070853	0.0533238772	0.1314473647	0.1272372425	0.0624394586	0.2484747815	0.056973631	0.0883499138	0.0662589339	0.0299673539	0.0373391306	0.0580892839	0.0788345408	0.0874710498	0.0299853569	0.0734122656	0.0631055912	0.0618475287	0.0803840265	0.1267653259	0.0633270439	0.0741523173	0.1867027691	0.1389945353	0.085045888	0.0793911719	0.128969248	0.090391936	0.0260370264	0.0594159798	0.0968445785	0.0514201504	0.0334024518	0.1078108912	0.0654286365	0.199331784	0.0931140302	0.1003537117	0.0476579794	0.0706904115	0.1095527442	0.1608040854	0.057204148
0.1020614543	0.0524691064	0.0477696158	0.0643655343	0.0970599342	0.0718196762	0.1048725855	0.050870643	0.0760374424	0.0785181387	0.105121873	0.1145390461	0.1496145865	0.1377492298	0.0880844165	0.0704757123	0.0714686052	0.0440207234	0.0784977947	0.1085229361	0.0841706503	0.0269799993	0.1142963989	0.0823319098	0.0594039081	0.1345544427	0.106325619	0.0935272637	0.1007851887	0.1394053613	0.1075311838	0.1037161865	0.1397769078	0.1736812447	0.1525125395	0.1018801934	0.0615745368	0.1048412959	0.060256481	0.1515177533	0.0282633812	0.0936510584	0.1108205496	0.0680618217	0.066996729	0.0723175292	0.1768303863	0.1571523702	0.0603942001	0.0754209232
0.1143711963	0.0744875164	0.0815254936	0.0437465706	0.0466253438	0.0757959966	0.1410577257	0.1307093137	0.0913826848	0.0969414333	0.0921313507	0.1210938338	0.0731364038	0.0908921485	0.0491169933	0.082257058	0.0667854365	0.0297200806	0.0487935209	0.0946380499	0.0866620516	0.0960767112	0.1344496737	0.0571135254	0.1088091048	0.1059959572	0.0199522091	0.1269782201	0.1012443336	0.0993951535	0.0791242108	0.0116308417	0.0616957235	0.1725668353	0.1504678488	0.0915584252	0.0988847526	0.1415558888	0.112784383	0.1025288743	0.1377097883	0.1567591554	0.1274050394	0.1169737872	0.0526830546	0.0667059386	0.1115979014	0.0969507567	0.1042350174	0.1078038871
0.1776224953	0.1157891451	0.0770733937	0.1455034573	0.1110217135	0.0666798899	0.0625133763	0.0963792192	0.1257369869	0.1711841459	0.097381782	0.0795968955	0.0382602021	0.0725342694	0.0725870091	0.0768718139	0.194605638	0.0887520402	0.0454044651	0.1094220698	0.1406440143	0.0415595415	0.126012833	0.0735709965	0.0909258664	0.1335844325	0.0916858306	0.0693848515	0.0677895895	0.1042833728	0.0741552966	0.1066291767	0.029763456	0.1003375392	0.0659002421	0.0430767315	0.0545904228	0.0584314739	0.0803578098	0.0756202971	0.0631901078	0.116053966	0.0562673513	0.0955709066	0.0741497057	0.0578003101	0.075420339	0.1024931171	0.0646389582	0.12979455
0.0401556732	0.0506496547	0.0462624999	0.0936278481	0.0444513076	0.0412464642	0.0505355687	0.0254197327	0.1048601261	0.1043438965	0.02478765	0.1737382396	0.1804576592	0.0857485015	0.1090076429	0.1135021871	0.0436204992	0.0638459178	0.0732349499	0.1373181501	0.101020006	0.1023611732	0.0990026766	0.0672912717	0.087385516	0.1042537213	0.1187797148	0.0779279195	0.0385295882	0.1019353267	0.0717221987	0.1076198494	0.1301846398	0.0356368291	0.1026396248	0.1547539449	0.1105698401	0.1735921985	0.0773468932	0.1154260824	0.0438358199	0.1052715073	0.0430630656	0.0749037627	0.1158600785	0.0381249018	0.1222024212	0.1496398586	0.0972033229	0.0329776654
0.0461399512	0.0947564956	0.069925262	0.0082301528	0.0803821358	0.0268181189	0.0299574975	0.0694568915	0.0381358205	0.0638545637	0.1015619032	0.1701239573	0.1489595492	0.0649079443	0.0358814805	0.0219219014	0.0368160195	0.0846919113	0.0787066896	0.1787402636	0.1063348786	0.0720290739	0.0965303576	0.1700411913	0.1048850239	0.1553708797	0.0928230685	0.0652955199	0.0825751504	0.1521781175	0.1667438121	0.1196704775	0.1184297027	0.1491110044	0.136611229	0.099668025	0.0248801881	0.0997018398	0.1952773562	0.131840032	0.0945884041	0.0989057899	0.0932810218	0.0888621737	0.0661635243	0.0674795244	0.0406155009	0.044044265	0.1183664497	0.1304413214
0.0945282914	0.0578383884	0.0812301798	0.111562206	0.1103016629	0.1492977523	0.1133155014	0.0582791129	0.0998965185	0.0425001559	0.0619477852	0.0973935856	0.0739500014	0.065199007	0.0229048262	0.0366524697	0.0879193752	0.0685379645	0.0628478858	0.0923411129	0.1436150699	0.1941417495	0.074395995	0.072881769	0.0429507129	0.0350144373	0.0638438249	0.0637400936	0.1642646764	0.1668435113	0.224696031	0.2342409367	0.0773968677	0.0598098436	0.0342319934	0.0436302736	0.0595045901	0.117203414	0.0521776144	0.079680539	0.055093272	0.1369132952	0.0742943726	0.1022259585	0.1317620513	0.0160342836	0.0478468398	0.1016463343	0.0495059357	0.0692446404
0.115000893	0.0401319845	0.0632959786	0.0270377424	0.0767326104	0.0286791249	0.0686763826	0.0624581786	0.0954584198	0.0618106851	0.0529851177	0.0315310879	0.1580827438	0.0697366222	0.0402686104	0.1565129244	0.0602741514	0.0384694717	0.0554998989	0.0579360088	0.0898150354	0.1662738208	0.1263430179	0.1243164581	0.0889873181	0.0482421848	0.0869680106	0.0687596224	0.0349460535	0.0516228192	0.1158757624	0.1022306019	0.0711605687	0.0726698163	0.0705193959	0.1289382064	0.1127960061	0.0800448256	0.0694695211	0.1285558096	0.0484966605	0.1127653188	0.0483786578	0.1197101668	0.0807788308	0.0358836618	0.1031310836	0.1788491175	0.0476122912	0.0325693048
0.0245742126	0.0468238862	0.1094754076	0.1903850309	0.0658793849	0.0345027791	0.0448824836	0.0155915658	0.0773395618	0.1159752483	0.1079049136	0.066182833	0.091455429	0.0199202885	0.0530295518	0.0378070189	0.0586205721	0.0639079438	0.0235009429	0.0992396327	0.1151376777	0.11756238	0.1692259124	0.1436706527	0.0785882005	0.068311174	0.0397922487	0.0851016281	0.2331053854	0.1397589755	0.0556639922	0.1143136017	0.1828869175	0.1405085083	0.1579484062	0.0896241742	0.0529024574	0.0795529745	0.0612328689	0.0901532013	0.1000298504	0.1300856962	0.113393064	0.0756623524	0.0926225473	0.0752144445	0.0749136164	0.0851113093	0.0628629555	0.0229665096
0.1342247451	0.1146185124	0.0945534588	0.0843143518	0.0633691452	0.0908989557	0.0229843153	0.0458478592	0.0673479845	0.1844874012	0.0511754447	0.1149085694	0.0999924925	0.0809282263	0.2151679504	0.130216668	0.0792076297	0.0739363096	0.0872587744	0.0529565602	0.0949596366	0.1260814475	0.0796991097	0.1193427854	0.0250969779	0.1176867324	0.1062262518	0.0912438016	0.04909702	0.0886469089	0.0426879118	0.06651276	0.0329582943	0.1389148537	0.1406656501	0.1470201715	0.1661207662	0.1746742666	0.1815841709	0.0889988935	0.0777712112	0.0793285569	0.01683323	0.0556646617	0.1104911077	0.0329518466	0.0660719769	0.0590812057	0.1121490721	0.0421760272
0.0823774633	0.0794820971	0.1179243453	0.0826826183	0.0621462693	0.0809730402	0.1066118468	0.0504925152	0.0625538284	0.0774461511	0.0735113726	0.0526398615	0.0626274901	0.1189510331	0.1255400394	0.0451653141	0.0610094351	0.1466386135	0.141510518	0.0496226348	0.0745642326	0.0446112129	0.1065800319	0.1613690359	0.0748402437	0.043077746	0.032951712	0.114585838	0.0992933891	0.074254277	0.0284461337	0.1510081031	0.093109196	0.076504977	0.1635978082	0.1068569931	0.1049492012	0.0622547232	0.0538948099	0.201851743	0.0578665591	0.0564101838	0.1330046098	0.0675247622	0.0488914488	0.0432492008	0.0829716079	0.1201824978	0.0918634066	0.0358801944
0.0303662099	0.0627857222	0.0792222537	0.1928757319	0.0527122138	0.057577325	0.0659186209	0.060162649	0.0566503626	0.1081907599	0.0359062042	0.0424206557	0.1832039452	0.1421099436	0.1208430244	0.1000755483	0.0968997847	0.0146747467	0.0863408048	0.0929021239	0.1092660342	0.0693013999	0.1162388992	0.0659109831	0.1090317449	0.0203395777	0.0338891426	0.054171891	0.1281581598	0.0610940612	0.0946615226	0.1295141887	0.0898897017	0.2250284418	0.0726916396	0.0743477116	0.0401969775	0.0833977076	0.0656213533	0.1529304611	0.1042565801	0.1627858253	0.0679190259	0.0848180502	0.0566725812	0.0130329464	0.0757320035	0.1258881949	0.1064462152	0.1071156015
0.1081913417	0.1007760083	0.083013843	0.0693556359	0.0297368515	0.0077324223	0.0959685871	0.0650225635	0.0954537517	0.0744560811	0.1299094335	0.0462952998	0.1169808697	0.0855978945	0.030633167	0.0982192876	0.048153381	0.1394282878	0.1052997173	0.2098457687	0.1270127122	0.047274353	0.0699936408	0.0936050281	0.0670721535	0.1059449213	0.137002382	0.0283217601	0.0554296422	0.0763497285	0.0811293428	0.1321697194	0.0573701084	0.0425120388	0.2131775568	0.0569449104	0.1023143013	0.0831500425	0.034989798	0.0524506371	0.1388884644	0.1157807774	0.0861167681	0.1099504554	0.1149548824	0.0456454178	0.1465582412	0.0912116505	0.1066586407	0.1099864391
0.0851705377	0.0847970698	0.0550561956	0.0650654454	0.1040886562	0.020282819	0.064425311	0.1043940901	0.1098610812	0.1684707973	0.0794659654	0.1076058613	0.0839784822	0.1543476874	0.1097709981	0.1062077746	0.0842543277	0.0841139003	0.0419419587	0.0668751492	0.0584936002	0.1064162625	0.1122771604	0.12000883	0.0211811248	0.0932976709	0.1015514073	0.0612595456	0.0657093391	0.0927408848	0.0497820402	0.1302676783	0.0804944104	0.1455741466	0.0965640207	0.0416141849	0.076097558	0.071214899	0.1556684571	0.0364712121	0.1387213194	0.1685893692	0.2006469104	0.0886974356	0.174780309	0.1212454014	0.1306423377	0.0374583083	0.0273334557	0.0519046943
0.1542285059	0.0781951574	0.0504891995	0.0850935505	0.0624450099	0.0942670763	0.1079935061	0.0245349282	0.0871436747	0.081001431	0.1047126455	0.1039996808	0.0927361554	0.1553279131	0.0469837375	0.0778639204	0.0437768786	0.0746799668	0.0352606748	0.1153330286	0.0817950085	0.0629157412	0.1237279818	0.077537661	0.0633762573	0.1084796378	0.0572883681	0.1008582022	0.1081440866	0.0457321711	0.0804318888	0.1201085688	0.1917791127	0.1352610114	0.1256367014	0.0408009	0.0580524098	0.030927326	0.0661293892	0.1498043271	0.0632394264	0.0401037784	0.1069969615	0.1578770574	0.0737707152	0.104125901	0.140484966	0.1286954542	0.1040873551	0.2081397312
0.0913155462	0.1316317933	0.1043928977	0.0432825716	0.0728466287	0.132428088	0.1150155903	0.1067311723	0.0989109597	0.0974508363	0.1164017478	0.1526496031	0.1358739677	0.0758203951	0.0525945075	0.0757995792	0.0325684217	0.0529279479	0.0559929895	0.0571841411	0.0602892538	0.0644985408	0.0844854404	0.0866666002	0.0709478143	0.1374407788	0.1036005145	0.1001246564	0.1002299405	0.1270720794	0.0936799984	0.0237016991	0.0944375965	0.0733801672	0.0871895468	0.0950992236	0.0469988714	0.1416152221	0.1026715114	0.0405270296	0.0822733916	0.1032911875	0.0739939098	0.0655434263	0.0434528612	0.0684146329	0.0612593961	0.0780107124	0.0396636099	0.0657586688
0.0678593836	0.0762952028	0.0788597691	0.0791482495	0.0683614376	0.0653605983	0.0450685291	0.0523295953	0.0571774543	0.0939952924	0.0649098397	0.0888310693	0.0997530568	0.0779307343	0.0687290969	0.0353769563	0.0428967362	0.1649326488	0.0586931742	0.1059948593	0.0541195217	0.104929777	0.0940658773	0.0614989361	0.1037351513	0.0877072493	0.0495560986	0.1166493873	0.0611234798	0.1356878887	0.0628532331	0.1320686289	0.1300159223	0.0738219362	0.1680649373	0.0534713219	0.0335722169	0.0127657847	0.0746065176	0.1188510472	0.1051883319	0.1209126816	0.1025902098	0.0993092111	0.1077262144	0.0839091543	0.030983502	0.0808835542	0.0714764942	0.0553245237
0.0562092932	0.0267713927	0.0682402749	0.1231070165	0.0318269282	0.0574337112	0.0665502028	0.0201221728	0.0606920404	0.0386454057	0.10287316	0.0489002928	0.0521992826	0.0308055181	0.0775194752	0.0332982238	0.0719993374	0.0479035058	0.0737896745	0.1502230689	0.1551801535	0.100410431	0.1262068649	0.186958989	0.0838972781	0.0948214514	0.061755799	0.0947177243	0.0594477539	0.0694968551	0.1032249186	0.1078281332	0.2327785245	0.2321141161	0.1052245799	0.0450560962	0.0293972893	0.1521120881	0.1244215659	0.0801091708	0.0336449703	0.054850507	0.0296736341	0.055902611	0.1186832867	0.1370284257	0.1530193208	0.0980132221	0.0673413151	0.0834216202
0.1053185589	0.0625413495	0.0737739574	0.1028153869	0.0853568719	0.0355311665	0.032619404	0.0582293584	0.1025491489	0.0700422861	0.1393703656	0.1269164523	0.0222119731	0.1587398345	0.1336870882	0.054886117	0.045952932	0.062520853	0.0779717688	0.1691076893	0.0435716575	0.1243345096	0.1281654144	0.0971679752	0.0646779396	0.0649935019	0.0299900446	0.0420775319	0.0849759638	0.1830978422	0.1034877712	0.1831619703	0.0251754383	0.1280910226	0.0639528307	0.1099827701	0.1013260961	0.101550125	0.0677952714	0.149552895	0.0328535583	0.1068541172	0.179158052	0.0653614353	0.0390855511	0.0970592151	0.0815981442	0.0675220369	0.1165084541	0.0686553197
0.0722726327	0.0494398938	0.0520371249	0.0729030904	0.0763171006	0.1445576363	0.0696670398	0.0422250613	0.098155657	0.0533452291	0.1252630791	0.1698077928	0.1083582197	0.0486746232	0.0688738054	0.0333562407	0.0392712391	0.0732628302	0.0790730086	0.0929227682	0.0657840981	0.0997505653	0.0825699747	0.0593342541	0.1466245028	0.0741090406	0.1015461664	0.0858186347	0.1024665757	0.1196628662	0.0934959648	0.0747381928	0.0977891168	0.1685760097	0.1154559556	0.0311363755	0.1005136172	0.1552142011	0.0472706504	0.08706784	0.0525200177	0.0939242405	0.1922480631	0.0694453373	0.1105975421	0.1210162243	0.0329427945	0.2062679274	0.0593440903	0.1767539823
0.0972958815	0.1035679997	0.072804804	0.0600202904	0.0797015792	0.1189232225	0.1030569841	0.0765299335	0.0569324479	0.0665542162	0.0613864574	0.1079148704	0.1351256267	0.0572085628	0.0759283017	0.0622498531	0.0351956551	0.0676955122	0.0477508556	0.2139649085	0.1512333992	0.0994288059	0.0242701863	0.1695744673	0.1104600229	0.0817127976	0.0653331354	0.0591562957	0.0655908331	0.1795349108	0.0927523574	0.0722132251	0.1347205757	0.0772907702	0.0863972321	0.1169672011	0.0612890228	0.0697256541	0.1341756402	0.1377423051	0.1482437	0.1289822658	0.071374003	0.1098680026	0.0627983919	0.034935439	0.0775759225	0.1525400578	0.1531429782	0.0383522345
0.158992118	0.1276762836	0.0698351272	0.0657760099	0.0927245825	0.0361600731	0.1533255057	0.0403864682	0.1173914879	0.0591971356	0.0568607884	0.1537284718	0.1268859678	0.0905871829	0.0902613254	0.0369253079	0.0310436581	0.0705334289	0.0481418214	0.035633921	0.0794068964	0.1712636858	0.0601802632	0.0365111533	0.1645762487	0.1598628828	0.120214158	0.0944868298	0.0954504586	0.1585211166	0.0314879291	0.0986100803	0.0721241725	0.0638810596	0.1214192725	0.0693433435	0.0912474813	0.0520124631	0.0768801292	0.0954502096	0.0434291273	0.0412629028	0.0508455778	0.0917590764	0.1188295964	0.1275960084	0.1434028813	0.0900837173	0.091478738	0.0721328554
0.0838173915	0.0858811134	0.0670058341	0.0654940885	0.0405029876	0.0529248395	0.128830621	0.1518387073	0.0925463695	0.0458990963	0.0583745167	0.0946358833	0.1091365624	0.0941998351	0.0357987201	0.0537124356	0.022879665	0.0434955839	0.0770675557	0.0866903227	0.1183863394	0.2074538655	0.1619554052	0.0663673511	0.0582613406	0.0284220452	0.0789060647	0.0319323782	0.0198022535	0.1048308142	0.0896026424	0.0571332308	0.1441145687	0.0954331834	0.14294004	0.1788613146	0.1674339614	0.0652538556	0.0576091715	0.0497532381	0.0112960014	0.0384822728	0.1569800768	0.0506617021	0.0903435352	0.1329310989	0.0435258485	0.0810855343	0.0822025838	0.1086877088
0.107153125	0.1654423918	0.0975642075	0.1072921011	0.0744221086	0.0728857162	0.0525282801	0.0269493617	0.1009294564	0.158569577	0.0640460653	0.0362303392	0.0658775244	0.06626701	0.0143038707	0.0436987447	0.037425379	0.1098479966	0.0382707864	0.2671788168	0.0763496235	0.11043483	0.0544096339	0.0699322856	0.0862364447	0.0439740266	0.0380040713	0.1834599144	0.0420444021	0.0716221349	0.0581793991	0.1458098098	0.2218015465	0.0630775586	0.0343908728	0.1589672303	0.0423652115	0.0370891668	0.1188588924	0.2449007742	0.0747641904	0.0515509757	0.0851982014	0.1123321625	0.039235276	0.0749414732	0.0921615818	0.0900850826	0.0386570372	0.0272783048
0.0769694644	0.0391188887	0.0315583672	0.0557112546	0.0389127994	0.0448120521	0.0457016887	0.0451600522	0.0671341773	0.133618654	0.1789313001	0.0852306692	0.1999459284	0.0658501818	0.1172307875	0.1670247528	0.1261688714	0.0801592117	0.0792137077	0.0826307588	0.0662041467	0.1456532951	0.0481917047	0.17468065	0.1274417791	0.0273843372	0.0390813503	0.1192183056	0.1277876357	0.0649999456	0.058048707	0.1889740096	0.0454941169	0.1432241074	0.1702417169	0.0841898389	0.0824298082	0.1075220143	0.0657057946	0.1545361099	0.0839202583	0.0594190085	0.067652188	0.0846080059	0.0645241758	0.1201175243	0.1479850392	0.0610264188	0.0333009357	0.1605577207
0.1931040314	0.1236903023	0.1587885376	0.0254013438	0.1180127396	0.0484971777	0.1037786341	0.1309098826	0.1091224323	0.1149332293	0.1151980741	0.0635012494	0.1263679942	0.095592539	0.0732593632	0.1163065985	0.051995787	0.1922738895	0.0404385158	0.113422211	0.0566802361	0.1422805025	0.1217368159	0.1304348123	0.16638007	0.075724756	0.0964363466	0.1737356213	0.0744316575	0.1239062802	0.0721742006	0.0591919335	0.1438777351	0.1036349599	0.1093166748	0.138315642	0.0378318942	0.0291569386	0.0882610714	0.0989666491	0.0897537258	0.1446750761	0.0800916749	0.0837841016	0.1282502547	0.1327224993	0.0537385639	0.0581552142	0.1086512605	0.0875898521
0.0463739525	0.1053425962	0.0903374708	0.1102293724	0.0778137963	0.0625719001	0.0414578258	0.1094859076	0.0333230984	0.0157713003	0.0299472451	0.1057434539	0.0667222512	0.1398287545	0.1421823332	0.0901726383	0.0274790069	0.0232178744	0.1047182454	0.1292696895	0.1217753509	0.0802001132	0.1005960236	0.1039314601	0.0719470754	0.068611691	0.036164191	0.0579486622	0.1125188437	0.1164439351	0.143836302	0.1992213809	0.1536484649	0.1242377916	0.1003769076	0.1796449013	0.1557075306	0.125810954	0.133863912	0.0863507658	0.0995998227	0.0427438662	0.0399559284	0.0985488058	0.0950625918	0.1038480486	0.1150890935	0.092661102	0.1787258347	0.1157024754
0.1750223292	0.1675441043	0.0924981067	0.1098633056	0.1199234077	0.0738115918	0.0090560959	0.0814110322	0.0794501059	0.0545469834	0.0958478147	0.0427251547	0.0884807534	0.0310461847	0.069341945	0.0552810522	0.0027532745	0.0190626289	0.0218975263	0.1354890681	0.0826430434	0.1305139654	0.0968216249	0.0452836648	0.1352542015	0.0581100326	0.0718562596	0.0601217305	0.1223540763	0.0391027706	0.098388962	0.1635045521	0.0650490123	0.1336176522	0.1123196282	0.0571154708	0.1608164209	0.1038036263	0.0822967348	0.0492111528	0.0509651479	0.1114822282	0.1132831055	0.0758099382	0.0576471154	0.077617639	0.1235412314	0.1393221754	0.0339763322	0.0577352479
0.1050825932	0.098478731	0.1065728913	0.0597939045	0.0304206536	0.0370908827	0.0909966438	0.1069825127	0.0595786319	0.0883918913	0.1107168789	0.0810015263	0.0599713815	0.0878687689	0.0686453004	0.1251209444	0.0691496624	0.0717351889	0.0468211848	0.1061590555	0.1546835036	0.1190856597	0.0974139355	0.0746074129	0.0612925161	0.0591648171	0.0706683432	0.0595684268	0.1662593506	0.1206500712	0.1179357008	0.091158149	0.0943359924	0.1692450857	0.1372412378	0.0839113639	0.0833479277	0.1429633335	0.054599035	0.1428321101	0.0821963938	0.0621434591	0.1076873704	0.1225919954	0.0240346566	0.0577410559	0.0673189252	0.1365351407	0.0704145224	0.1040956654
0.1311578024	0.0610939327	0.0720117236	0.1074432455	0.0885104156	0.1155987442	0.1215338067	0.0318464165	0.048736456	0.1291808301	0.1343240171	0.1346237959	0.0861281782	0.0899060192	0.0406598363	0.0218836396	0.0724445934	0.156326741	0.083784154	0.0657978704	0.1208995929	0.1546679334	0.1531032301	0.0495476625	0.0865391983	0.0636518195	0.0784812227	0.1989830173	0.2125212904	0.0599424594	0.0815883517	0.0354996628	0.202868032	0.1173936292	0.0686938802	0.0222849628	0.0249272766	0.0850402323	0.1632313512	0.1552884172	0.1190780556	0.0792458577	0.1365566875	0.1576091121	0.1389670958	0.0873199959	0.1057684831	0.1750244691	0.0823099366	0.0549909278
0.0557053173	0.0780664682	0.0556189752	0.0577159161	0.0453562352	0.0359950789	0.1110163825	0.0672971762	0.0158093353	0.0733107641	0.0908869158	0.0567035654	0.1101871068	0.0765910725	0.1057856509	0.0583260442	0.0619776941	0.0632922381	0.0244098171	0.0572345424	0.0600705969	0.1247267223	0.0546388273	0.0575413672	0.1855947067	0.1253603009	0.146373152	0.1830058719	0.1838275151	0.1527267456	0.0974375093	0.1345855319	0.1134366007	0.0608900722	0.1448430159	0.1854731804	0.0556631248	0.1889142469	0.0868841933	0.0757604358	0.079781681	0.093406018	0.0705818846	0.1983131846	0.0612340281	0.0696440416	0.10971998	0.1103749474	0.1274562092	0.0391261148
0.0713240997	0.0531334087	0.0403378667	0.0662847108	0.0836749566	0.035767091	0.0407169446	0.0696593817	0.131637547	0.1407538411	0.0520316262	0.1556210285	0.1823697328	0.0249394716	0.0289322335	0.0593029171	0.0235127911	0.0544105796	0.0741923939	0.1633392795	0.1200864587	0.131510721	0.1317777292	0.0923846509	0.0257825426	0.0689271208	0.0757128254	0.0864440356	0.2234352626	0.0330440743	0.0978868047	0.0540076124	0.0658090008	0.0910495137	0.0550867402	0.1027797893	0.1021739298	0.0712956734	0.0630675365	0.0449083668	0.0381744743	0.0351750997	0.0526654706	0.104194411	0.1834565471	0.1469659998	0.0832606111	0.0924945312	0.1033857062	0.1272407041
0.0238561922	0.0735737314	0.0970683218	0.0996484698	0.0621728593	0.1054310496	0.0939338072	0.1755181219	0.1047779631	0.1041971987	0.0897403069	0.1051819563	0.0844325443	0.1588814801	0.1247571304	0.0823073619	0.1024818587	0.1045014837	0.080607147	0.196744881	0.1453160912	0.09650007	0.0576417522	0.111732831	0.1029625624	0.0579013638	0.0887442246	0.1381309208	0.0231421404	0.0755097593	0.031872263	0.0509361512	0.2112737764	0.1512513139	0.0672935685	0.0121618152	0.0580965261	0.0568648817	0.061082871	0.1053025891	0.1284525196	0.0957564348	0.0784547834	0.166638724	0.1171511845	0.088951825	0.1277914441	0.0986918633	0.0446427554	0.0516544395
0.0508218967	0.0765898628	0.1202687188	0.0682110862	0.0892861348	0.1014033648	0.0430207135	0.0518059989	0.0592857768	0.0534543518	0.0677286294	0.0390911569	0.0723892389	0.0501906268	0.0897275857	0.0870729515	0.0829214962	0.0741017856	0.0361830332	0.1316712879	0.0567915617	0.1129073432	0.1481782558	0.052904628	0.1496964078	0.1107409936	0.0299912115	0.0504105609	0.2372160279	0.1485743076	0.0630224401	0.0427200325	0.0511149312	0.0730983151	0.0681555715	0.0635081251	0.0626803065	0.13339034	0.0888035286	0.2032645727	0.1490649366	0.1449467847	0.0510562088	0.083821693	0.0850009541	0.0617952092	0.0929017792	0.1882308824	0.151404411	0.0498967498
0.1729930982	0.2118339248	0.1074072956	0.1185347061	0.1099419122	0.0844360212	0.0696205326	0.0648114112	0.1010181587	0.1868083837	0.1032946278	0.0797699059	0.0951596639	0.1684565295	0.1824193843	0.1146947077	0.0762920825	0.0534197861	0.0477966519	0.1386209658	0.0811251142	0.1914048863	0.1396815391	0.0638172849	0.0629964708	0.0749621151	0.0540557008	0.0729409176	0.0544340282	0.0427142614	0.0387031731	0.0697507535	0.16333382	0.171169229	0.1092909866	0.0882207261	0.1559760013	0.1761522842	0.0579446378	0.078770523	0.0335302491	0.0909806799	0.1067243083	0.0820148894	0.0830286774	0.0370395613	0.0810407808	0.0786542877	0.1279003561	0.1636353994
0.080571975	0.0638187502	0.0560172918	0.1352379183	0.0634713057	0.0565962538	0.1640686372	0.1547091924	0.202584945	0.0570169737	0.0519672661	0.0886582175	0.0850790439	0.0470813002	0.0521067118	0.0848102954	0.0490219101	0.0621005496	0.0522355447	0.0628018792	0.0637140274	0.0838602977	0.1115451909	0.1443951544	0.0909418216	0.083487758	0.0311047655	0.0341582378	0.0321499332	0.0791831728	0.089651212	0.1660239621	0.2071028494	0.0505223026	0.12236336	0.1219665856	0.1420532521	0.1328545547	0.1546692054	0.0729824316	0.0903053979	0.1130356847	0.1627451399	0.1393261669	0.0409446717	0.1261832287	0.0698981801	0.125889629	0.0581064076	0.1300482143
0.1186799074	0.084937675	0.1029729851	0.0534914305	0.0534651828	0.063971964	0.054412191	0.0221448182	0.0539203018	0.063580851	0.0750481821	0.072778723	0.1598448247	0.1905992106	0.083240024	0.0794261928	0.0500694332	0.1007290768	0.0384631126	0.1481283498	0.0815065967	0.1178025194	0.102889284	0.0927972449	0.1453547673	0.1646869233	0.2507609642	0.0597552801	0.1789000955	0.0982395659	0.0754538368	0.0957329367	0.1278250416	0.1163895194	0.0221428001	0.0471150042	0.0795069905	0.0993802277	0.0631812355	0.1199200873	0.0450547852	0.0639296536	0.0373422424	0.1356184844	0.0300649863	0.0711232806	0.0220154989	0.0877580969	0.1564351771	0.0605272759
0.1030472108	0.1348474839	0.1253891866	0.0609323386	0.0415399709	0.0405458271	0.0638691678	0.1515863482	0.1439022461	0.0784856628	0.0554606298	0.0587246654	0.1348953658	0.1209871567	0.0877821385	0.042641409	0.0900249381	0.1115699866	0.0424031993	0.0820379405	0.0722984651	0.0889387434	0.0958864305	0.0469997038	0.0958639848	0.0762168528	0.0614271339	0.0995467742	0.2316374577	0.0822434013	0.0940820873	0.1721898527	0.0630933086	0.0927587885	0.1250558594	0.1338014756	0.0354168891	0.0338649056	0.1053334772	0.0736664146	0.070804119	0.0811885611	0.0701926953	0.0399168026	0.0414017532	0.0448173493	0.0482121768	0.1368520262	0.1278420908	0.1640058329
0.0651856465	0.1475154905	0.1044575187	0.0659360014	0.0912042975	0.0539119441	0.098505559	0.1342971252	0.1322124214	0.1164537426	0.0732157869	0.069624029	0.1433719433	0.1510937128	0.0782170948	0.0997103929	0.1420629479	0.1301665123	0.1529224993	0.1035366131	0.0808202197	0.0236608827	0.0620349972	0.2259989147	0.0890608891	0.043422846	0.0440348015	0.0626860983	0.0616981154	0.1306425309	0.0950952503	0.0578593283	0.029704519	0.082379888	0.1404481743	0.07490146	0.0498514472	0.144635752	0.112045097	0.1124770712	0.0537816619	0.0535289774	0.0794145215	0.0718584154	0.1339779631	0.0954980258	0.0666639664	0.031585855	0.1456858585	0.1621247599
0.0682001284	0.0733560964	0.0390480598	0.0747575596	0.0444875997	0.0478863948	0.0605764805	0.0525756718	0.0995630449	0.1685508627	0.0861062278	0.0441524015	0.0843985329	0.146080786	0.1090358658	0.0899489466	0.1240253079	0.1246044169	0.030839907	0.0810671618	0.0518420658	0.1946892575	0.0940397482	0.0951952087	0.0884254525	0.0908421533	0.1239468578	0.0452531216	0.0715805382	0.1425896286	0.0682943697	0.1008402014	0.0873665369	0.1079878421	0.2314608431	0.0732508045	0.0921225984	0.0516235757	0.0746810005	0.0562003879	0.1164226001	0.1023074295	0.0796660221	0.0789687854	0.0373821418	0.02913276	0.1019458305	0.0521611906	0.0382897322	0.1169954911
0.1659031571	0.1340604733	0.0675152434	0.0623327347	0.0634465467	0.102334375	0.0460789861	0.1139474255	0.0493826795	0.1117356866	0.106845775	0.0971335588	0.0648389358	0.0319033022	0.1041761595	0.0327536264	0.057030087	0.04400986	0.0927408345	0.1134508361	0.1336530184	0.1045633806	0.0937141091	0.1804837157	0.1388806086	0.0690762903	0.0434861215	0.0439655898	0.0699311512	0.1793753523	0.1839816082	0.1204311137	0.0863322751	0.0796651511	0.0742653344	0.0333045891	0.0886067525	0.0390215273	0.0628740686	0.084396788	0.1374563608	0.0269405933	0.0661584992	0.0736093787	0.0997935037	0.0607623136	0.138030397	0.19434972	0.0846728274	0.0935541012
0.1358628172	0.0109083674	0.1038108585	0.0896991421	0.0373899814	0.0239683315	0.0605591179	0.1523343699	0.130094534	0.0181081631	0.1022702537	0.1155345238	0.1031956681	0.1051559445	0.1526582355	0.0330983919	0.0908315204	0.0649553805	0.071359168	0.0445819839	0.036471369	0.1314949712	0.2033397995	0.054385474	0.0605421128	0.0592809861	0.0908217003	0.1641685681	0.1002246919	0.1328786134	0.1198369382	0.0787007686	0.1077663357	0.1504176812	0.0676660138	0.0309653675	0.0934380691	0.0471153175	0.0925106733	0.1083429633	0.0607766671	0.0173364076	0.1445580108	0.1203765398	0.0731535097	0.0683438873	0.118274257	0.0716516243	0.0642275912	0.1287660934
0.0953496393	0.0641845937	0.021315922	0.0649224774	0.1082826737	0.0647654313	0.0628364888	0.0597990272	0.0602815161	0.0697634843	0.0454710053	0.1247839344	0.0949476346	0.1907484965	0.110892809	0.0835617973	0.0410834504	0.0455964109	0.0559211165	0.0769696692	0.0950589245	0.0762455086	0.1296538226	0.2083705281	0.0786275315	0.1052446284	0.1151334245	0.0469346955	0.1210159453	0.2146513008	0.1373695136	0.1746634872	0.105944074	0.0885892328	0.0849963246	0.091305106	0.1564152686	0.1499291595	0.0973452697	0.0984061886	0.0725936271	0.0736272712	0.0921519154	0.0738998582	0.0291116935	0.0151954661	0.0233833196	0.06481686	0.1345704874	0.1399470244
0.1068304478	0.0896100905	0.0165065479	0.0868666475	0.0235840075	0.0669770703	0.1165971174	0.13375935	0.080373167	0.0877401474	0.1735812928	0.0623812951	0.1061897089	0.1280339301	0.0824501909	0.0643399621	0.1015476154	0.1633204338	0.0568552528	0.0700202881	0.0857378255	0.0382178159	0.1245138034	0.0563730776	0.0223450069	0.1251398173	0.1442265186	0.0915918172	0.0827584316	0.1036727225	0.0472551221	0.1049003223	0.2286603871	0.088862467	0.1307819568	0.0875945416	0.1395876828	0.055845443	0.0843477429	0.0368391168	0.0580534256	0.1263793689	0.120477093	0.105796399	0.139110668	0.1231079915	0.05168053	0.0820031195	0.0991587	0.0308649621
0.104851497	0.0894341101	0.0542008506	0.117109332	0.031652138	0.0539497252	0.1111750813	0.0562702441	0.1371532983	0.0980988801	0.0326113469	0.0805295389	0.0905044282	0.1056698008	0.1123863553	0.059237376	0.0533661828	0.1500586535	0.1159866311	0.1273332866	0.0436741627	0.1061203531	0.0939947687	0.2231869882	0.134708732	0.1217904541	0.077220211	0.0832422213	0.1008110888	0.1525123377	0.1157775809	0.0762506975	0.1650505072	0.1225377601	0.0840392807	0.0749496775	0.0345460258	0.0311394704	0.043589281	0.1134249507	0.0212924616	0.0239901749	0.0830533308	0.0954719657	0.1478548818	0.0973042094	0.0236969762	0.0268542649	0.0819573679	0.0291738079
0.0217925777	0.0342698835	0.0562304316	0.0240825197	0.0967054671	0.0793011008	0.1451036499	0.142107944	0.1096762415	0.0520271267	0.0737135504	0.1223206878	0.1330116485	0.1073815155	0.1682442705	0.053364485	0.0304739442	0.0680293876	0.056284268	0.094530566	0.0586641562	0.071611768	0.2321430354	0.1183047704	0.1412194122	0.0535123945	0.0390246969	0.1359739329	0.0365556919	0.1090724588	0.0440427782	0.1031037413	0.0715435374	0.1098030264	0.1339447016	0.0426253773	0.0797314929	0.177252792	0.0560181823	0.1631049875	0.0822190976	0.0269520473	0.0851028524	0.0782809651	0.0611498072	0.0160525692	0.0982980814	0.0724468058	0.0992832565	0.0523678791
0.0362785915	0.0966066247	0.1226746533	0.1191443323	0.0363036887	0.0345220856	0.0564657384	0.0799135737	0.0069191829	0.2195181754	0.1231588357	0.1051236774	0.06903523	0.0676890712	0.0978247514	0.0604299499	0.1045999375	0.2257775392	0.0886103022	0.0487090812	0.0773129053	0.1105683665	0.0464676297	0.05813033	0.061524364	0.0995646459	0.0544912786	0.0482232521	0.0495092533	0.1238912346	0.0685503628	0.1036831116	0.1205025906	0.0707104956	0.0848242428	0.2318107028	0.0788588366	0.0840135385	0.1696038229	0.0683766901	0.0536240528	0.0610617773	0.1086813564	0.0734419757	0.0887636851	0.1241676747	0.1630917307	0.1676226754	0.1257189756	0.08509442
0.1270287752	0.1297136166	0.108648562	0.0699399587	0.1143758526	0.1848537522	0.1699776978	0.0395834601	0.1458524958	0.131473198	0.0927934862	0.0687318627	0.0357159501	0.0875324307	0.1016421477	0.0415083582	0.1269048297	0.1589477017	0.0220750694	0.1157069953	0.0644348974	0.1129559267	0.1329593954	0.0446557224	0.032649793	0.0562476482	0.0602616467	0.1776477185	0.0859363984	0.1063982191	0.1822158422	0.1873281404	0.0704500999	0.071072708	0.0597109486	0.0860375486	0.1026442227	0.1182609832	0.0807772835	0.0364667632	0.0557531427	0.1477112002	0.0496487825	0.0673260941	0.0513976474	0.0646913493	0.0540907059	0.1381768199	0.0988806499	0.1045725667
0.1683699121	0.0648976932	0.1223855166	0.0773961934	0.0675337333	0.0918695599	0.1142376346	0.0669507286	0.072002176	0.0867406364	0.1361456181	0.0602956576	0.1427770942	0.0833402458	0.0332543838	0.0908349439	0.0321820412	0.1475771631	0.0604595557	0.0407575757	0.1108993598	0.1428835119	0.1435717493	0.0587517537	0.0869076816	0.1487004329	0.0536288216	0.136019705	0.0612506581	0.0874442312	0.0940995148	0.0902349838	0.0202970125	0.1764259644	0.1498563598	0.0673871975	0.0458341025	0.0670314503	0.0479841607	0.1307048229	0.066895931	0.1055929756	0.0936230285	0.0954863779	0.0654646613	0.0502737587	0.0022018578	0.099411328	0.0858977881	0.0799037438
0.1358455964	0.0984030751	0.1225857091	0.0414367959	0.0523684802	0.01702668	0.1921606051	0.0981621175	0.2195611334	0.1994786244	0.0411267115	0.059225188	0.0578983408	0.0529454306	0.0772086427	0.1099950698	0.0274111937	0.0428213893	0.085478372	0.0440767968	0.0896602114	0.0852018981	0.1179087773	0.0528438298	0.0753298073	0.0760400707	0.0237731185	0.0734046446	0.0836651514	0.039230553	0.0325984627	0.0879940481	0.109519894	0.0931187409	0.0223407088	0.0689900914	0.0613398508	0.0579775242	0.0386020477	0.0611648065	0.0998086741	0.0522015386	0.1113861513	0.0425983845	0.1765567331	0.0568273971	0.1795463789	0.1203743385	0.0710007111	0.0660100574
0.1832236303	0.0911343794	0.1276584245	0.1055660277	0.0602171052	0.039437203	0.0558631863	0.044818424	0.0857722517	0.0388898733	0.1435055994	0.0503460876	0.0773229482	0.1463442868	0.0533449571	0.0432869731	0.0401700005	0.0883659238	0.123406437	0.1246884528	0.0285200453	0.1845018074	0.1048826435	0.0587355478	0.0299859181	0.0474147461	0.027710095	0.0509678087	0.0716637029	0.0323853865	0.0760103436	0.0508986416	0.0135814071	0.0972572187	0.1304453242	0.058574912	0.0521099758	0.0781173738	0.0355174524	0.0625738634	0.1760194918	0.1136353201	0.0971340149	0.1579081267	0.0193232436	0.0144042391	0.0319524906	0.0691994362	0.0600462711	0.0843971754
0.0362276499	0.0691721438	0.0549454512	0.0321976504	0.057884209	0.0881778959	0.0447511435	0.1118016138	0.1267108802	0.0791405907	0.1247001323	0.1026308407	0.1149671514	0.0772361165	0.1768550128	0.188068134	0.046167451	0.0997893635	0.0763427013	0.0534710263	0.0635786725	0.0840859663	0.1073570678	0.1299369078	0.1441492398	0.1324079159	0.1273167611	0.0394916484	0.0309437464	0.0325221412	0.0672091224	0.0737513849	0.1683044399	0.1475688831	0.2589975354	0.0362208458	0.0598227291	0.0895985481	0.1680067328	0.1250760123	0.1287740882	0.0552700485	0.0554227312	0.1035526785	0.0562215024	0.0821055835	0.0639969354	0.0485152041	0.0430976131	0.1126967919
0.1419250088	0.1239122148	0.1111391763	0.1210411604	0.0406821404	0.0566724513	0.0487965901	0.0773211295	0.0609260875	0.0771690265	0.1671241341	0.144608005	0.0621844061	0.0866891803	0.0555684717	0.050494238	0.0626003624	0.0721993429	0.0435657551	0.1559171317	0.0628258317	0.1782678427	0.0870988342	0.071747411	0.0274626239	0.114576442	0.1344834015	0.1147349395	0.0225193178	0.0521603741	0.0585599607	0.1012465123	0.0715388115	0.0786162011	0.0995285517	0.081448841	0.1164176441	0.1343992103	0.1461571177	0.0830252825	0.1390239298	0.1198625407	0.2075967226	0.1643709387	0.1321955825	0.0977386906	0.0996487909	0.0479284524	0.1173323863	0.0280263975
0.0760047146	0.0831316115	0.1002294091	0.075264484	0.0882773557	0.0599823338	0.1063115291	0.0620550875	0.0923529096	0.0527188349	0.0972262088	0.1615097775	0.0507654572	0.0522309383	0.079803758	0.1209831557	0.1193486964	0.0913811905	0.0972390458	0.1209270035	0.1594458108	0.0849589067	0.1050989922	0.1136822219	0.0196430428	0.044366354	0.1187632275	0.1490734092	0.1571016908	0.1142659512	0.1773127213	0.0358726033	0.0976651201	0.0797628746	0.0684794352	0.0490207728	0.100655724	0.1105103016	0.088770169	0.0565734432	0.0793646788	0.1184201248	0.1337090991	0.0691405927	0.1876767463	0.0372362307	0.1058399376	0.0535701819	0.1075939339	0.0595785967
0.0392605166	0.0380034155	0.0395207348	0.0889669573	0.1127822023	0.0684013542	0.0299422977	0.029990347	0.0421093901	0.0874683195	0.1299906233	0.2531752688	0.1235991876	0.1286324606	0.0458405628	0.0825059844	0.0513827588	0.0318394143	0.1066165353	0.1036303811	0.1497582135	0.0182760577	0.0219303238	0.1258062604	0.0835017871	0.1521876085	0.0843297747	0.0685779187	0.0478145413	0.0676400859	0.1370001418	0.0797871568	0.0963000842	0.204543406	0.0544987755	0.1641831301	0.0577989068	0.0268176673	0.1011026781	0.1108526368	0.0826427529	0.1012166958	0.0812357328	0.0826031626	0.1250489245	0.0994104919	0.128431103	0.0609450202	0.1160467963	0.1253511687
0.0659566231	0.0998269151	0.1243965203	0.2078636163	0.0649604246	0.0595112475	0.1072952041	0.063035006	0.1624970493	0.081468813	0.0937911046	0.0570161139	0.0652894299	0.1169604644	0.0764302728	0.0921086411	0.0424825846	0.0616879583	0.0527034062	0.0543445606	0.0780413019	0.0700970605	0.0458812931	0.0932947036	0.1018481949	0.0985609157	0.0921522802	0.0683945633	0.1622110189	0.1017848551	0.0435505845	0.0767165046	0.1427413185	0.0639498847	0.1041210329	0.0753635695	0.1390655038	0.095328737	0.1817191193	0.0929541557	0.0635769455	0.0862847901	0.0857508936	0.130695775	0.08116149	0.1277171915	0.1080539744	0.1396515513	0.0463285382	0.1163163873
0.0403555516	0.067942157	0.040243634	0.1226288081	0.0765352356	0.102927257	0.0545420302	0.0592979287	0.0717744843	0.1252506427	0.0969052231	0.0758354409	0.1016885428	0.0796407169	0.0413188913	0.023120132	0.0201774256	0.0430645367	0.0701266576	0.0809389526	0.0592362447	0.0982844847	0.134955681	0.071399388	0.1447210639	0.1134332262	0.1578153125	0.0766024228	0.0467605667	0.0924843221	0.1119961005	0.1654765472	0.0854008283	0.1108219617	0.1125641969	0.1624597479	0.0744201844	0.0538230099	0.124121526	0.0957734664	0.1191932284	0.0629303133	0.0781749298	0.1306683345	0.1458841525	0.2116927965	0.0874443816	0.097735815	0.0629746311	0.0500308249
0.1975517298	0.0893734085	0.104408632	0.1713950815	0.0700894031	0.0314594784	0.018590508	0.0750468649	0.0464371632	0.0786869546	0.0751203736	0.1714700708	0.1071871649	0.1120083561	0.0890870598	0.0629498494	0.0431033458	0.0497902002	0.1516704698	0.0553248544	0.187530798	0.1621423129	0.2415998945	0.1182454707	0.0767318625	0.0901832738	0.1245181039	0.0997848216	0.1919015828	0.1524299893	0.1285286162	0.0653177821	0.0675957931	0.0618034971	0.1184292112	0.1401861175	0.033466081	0.034732651	0.0953430218	0.0330541518	0.0497472059	0.0917618083	0.0611194628	0.1199724196	0.1108101426	0.0651804007	0.091710476	0.1443220043	0.1046928558	0.1245270489
0.0859203489	0.0729734633	0.0795595715	0.2285466475	0.0624224062	0.0790977975	0.0907749098	0.0739199301	0.0548472812	0.0752261003	0.0443167495	0.0781514755	0.1349474236	0.1463167594	0.0624936222	0.0648226747	0.0384169792	0.0246544912	0.0750126572	0.1347365363	0.1339709207	0.08626977	0.1027688116	0.1333130206	0.1098712785	0.142891268	0.1030915497	0.1005086056	0.1051525454	0.1430413624	0.1353216216	0.2134790141	0.0597954593	0.0833226425	0.1095164747	0.1331784806	0.0648584906	0.0620723263	0.1611259515	0.1163143481	0.0676589877	0.0513561349	0.1149386997	0.1928523923	0.1316496591	0.10977644	0.0824045396	0.1625508531	0.0959119815	0.0424243894
0.0884493686	0.0586497949	0.1062111838	0.1480026075	0.1268103582	0.0707105176	0.0610443193	0.0954727514	0.054877879	0.1904351881	0.1785623387	0.0272600299	0.078043452	0.0303569041	0.0154260107	0.0184109161	0.0994259399	0.0508444877	0.0432377755	0.0663031596	0.1642447865	0.1667690322	0.0194960601	0.1091659677	0.0768834661	0.0148150896	0.0617714864	0.0906872653	0.1860637997	0.1430139761	0.0830466161	0.1347917895	0.0984363411	0.0478113026	0.0724476294	0.0364139006	0.0749876987	0.0904415084	0.0546674415	0.11611832	0.0501557401	0.0240119373	0.0509750744	0.0902470588	0.0718926576	0.0652129809	0.1206522383	0.101037446	0.0791763422	0.1182238263
0.0281439212	0.0369498826	0.0237528167	0.1454337524	0.0226418422	0.1223877543	0.1437725665	0.0455626914	0.129422212	0.0726284953	0.0789700739	0.0790044627	0.0615986508	0.1520167549	0.1005767677	0.0499032702	0.0238096352	0.0917922585	0.149338211	0.1452646851	0.2522048749	0.1248238459	0.0713242761	0.0752669879	0.044953898	0.0980382506	0.064357309	0.0905949851	0.0677616834	0.0367101869	0.0862832395	0.0835228858	0.1668419896	0.0609987868	0.0491721284	0.1084965654	0.0334006122	0.0919509518	0.1247288036	0.134185721	0.1207948224	0.0441654441	0.1400358765	0.079451682	0.1256590485	0.0653271312	0.1037450158	0.1021838384	0.0526418416	0.0312440651
0.0537897838	0.0530181351	0.0925164065	0.0698647541	0.0567987936	0.1344294083	0.0550584317	0.0617239152	0.1481736744	0.0385183008	0.1271482171	0.0820431901	0.0140586963	0.0410919024	0.0746386146	0.0397040027	0.0926873459	0.1404157063	0.0493088201	0.0923705933	0.1035970185	0.2128990715	0.0663944178	0.0306371822	0.162784515	0.0762017109	0.0413968915	0.125649744	0.0964841991	0.111168159	0.1017722289	0.1299093861	0.1109492159	0.1239209681	0.1133143045	0.0494062616	0.1320421476	0.0694961224	0.1156603175	0.1354789803	0.0765208868	0.1486487406	0.178627476	0.1007167069	0.127710333	0.0670364821	0.0492611252	0.0505482496	0.0756363237	0.054358339
0.0342457447	0.0712018077	0.061862806	0.1130105032	0.0319749648	0.0594262692	0.0468198151	0.0683411691	0.1110439098	0.0706228692	0.1375847061	0.0776829123	0.1235871861	0.1384127765	0.1508834119	0.1169260416	0.0282125433	0.0956094296	0.1307129556	0.0601321443	0.0687673748	0.0344608575	0.1121800395	0.1299954791	0.1051557658	0.0741749134	0.0646546007	0.0687851679	0.0266353099	0.0761038937	0.1037723619	0.0904836839	0.0702699491	0.0269917202	0.0200396632	0.0688790102	0.0845119842	0.1108027957	0.1213379606	0.0687048132	0.0692192664	0.0418249728	0.0522548886	0.2073179682	0.0664707946	0.097458313	0.1086373069	0.0833069504	0.0911994594	0.0672291768
0.0379043796	0.1527160689	0.0846329282	0.2377102145	0.0663771006	0.0486912293	0.0523715074	0.0959354052	0.1306774594	0.0846596463	0.0584497731	0.0689554477	0.0303320385	0.0737569209	0.0779463083	0.1172811278	0.0407718735	0.0389026748	0.0618987979	0.0584618605	0.0601315015	0.0849892321	0.0565913749	0.1054846216	0.0481716651	0.1900948462	0.1837738528	0.0615296692	0.1057902867	0.0711351773	0.0738167597	0.1558012748	0.1314971421	0.1064458104	0.0643871076	0.0664244154	0.0503301154	0.0545121797	0.0612981192	0.0756733564	0.1188230138	0.0570703677	0.0394934199	0.0311269109	0.106442446	0.0649919498	0.1360605133	0.037285034	0.0498656817	0.0945203169
0.1545408758	0.0366934496	0.0666955068	0.1308599525	0.0691367717	0.084297576	0.0510118725	0.1287046433	0.1144631724	0.2601082586	0.1051491253	0.0752243427	0.1264887196	0.0233721578	0.0556403563	0.0629090825	0.061441875	0.0450790085	0.1237143784	0.0449305137	0.0716377451	0.1219625157	0.1293715576	0.0510955089	0.0387727024	0.1147718306	0.193307161	0.0708885059	0.0779111137	0.0293060154	0.1114782756	0.0606049658	0.1167924264	0.0677017995	0.0806371201	0.1802636341	0.0194740205	0.0688954829	0.096281963	0.1396756997	0.0503841171	0.0541570206	0.0428345957	0.0666287221	0.0807222085	0.0602209379	0.093563989	0.0900044233	0.0741533981	0.1010390175
0.1137329041	0.0748150524	0.058465432	0.0744529137	0.1155146497	0.0888995206	0.1134674251	0.1005263888	0.19768122	0.1752544254	0.1775233752	0.1347843863	0.18945544	0.1019522361	0.0899093274	0.0606050259	0.0630820617	0.061916895	0.0836762595	0.2026259232	0.115816579	0.0455735992	0.0559277008	0.0211893224	0.0780674163	0.043919105	0.106799213	0.0425804931	0.0297424917	0.0979087602	0.109852685	0.1046479214	0.2306654947	0.0801295489	0.0375895968	0.0974062938	0.1376669741	0.0968105019	0.1020478648	0.0478291478	0.0699580649	0.132139155	0.1373301723	0.1116533811	0.0377762999	0.0454489854	0.1426269501	0.1157464342	0.0534268335	0.0660549296
0.0743329258	0.0892816202	0.160403569	0.1097450567	0.0912652349	0.1181772044	0.0524018582	0.0964542073	0.0483483975	0.1345853386	0.0511882505	0.0322223479	0.0721651827	0.0606046361	0.0583674611	0.0715169829	0.0874663853	0.1397671476	0.0825029483	0.0792773496	0.1005539709	0.1362524586	0.0661202839	0.1014688863	0.2354874513	0.0582000083	0.0619412133	0.0895472169	0.1215834999	0.0621834883	0.0939841247	0.1758724847	0.0806680423	0.0866068093	0.1595334969	0.0898504947	0.0703094299	0.0627188944	0.0501296101	0.037163313	0.0696670515	0.1064334895	0.0495197847	0.1205805094	0.1312136545	0.1033972165	0.1154960028	0.1451031949	0.0219219595	0.1161823023
0.1255635104	0.0542756907	0.032343402	0.0584058701	0.0895885774	0.0463087861	0.0500545313	0.1352830975	0.0856150067	0.0716751967	0.0776500704	0.0554042261	0.1912467053	0.095387823	0.1009519749	0.0756191386	0.0319130821	0.12106954	0.1440610692	0.1070563877	0.0356606522	0.0378004756	0.0826209652	0.0937889743	0.0343055466	0.1328319839	0.1149194231	0.084818154	0.1150741985	0.0963102469	0.0808233574	0.0397432807	0.0914561723	0.118517263	0.1191527165	0.0096268306	0.0837089137	0.0585405216	0.1131000302	0.0858026851	0.1044019038	0.1477883091	0.1528966139	0.1546901819	0.2678992837	0.1014547926	0.0341546722	0.0418600875	0.0373427731	0.0303118881
0.0720497819	0.0387484199	0.051498093	0.0917476857	0.0811169604	0.0557951274	0.0735772342	0.0780200528	0.0484033766	0.0501236383	0.0631552473	0.1130462213	0.0859156252	0.120522375	0.0906223158	0.0577396968	0.0333985557	0.0529654541	0.0835821088	0.1224696163	0.1357301363	0.0728897292	0.0536302627	0.0297871288	0.1596455547	0.0811590639	0.0808829744	0.0891388522	0.0961383021	0.0385052929	0.1482996205	0.0746275642	0.1013125879	0.1183167038	0.1072720565	0.1141164993	0.1636887743	0.2243433934	0.2108586628	0.1268233852	0.0765935209	0.1098131531	0.1322288461	0.0752292729	0.1034403717	0.1155478615	0.1010705711	0.088882453	0.0407145545	0.0452719161
0.1160193643	0.1178532912	0.0877700467	0.1863219796	0.085999193	0.0850467554	0.0304644602	0.1044310973	0.1278919268	0.1014200809	0.1356964795	0.0905677135	0.0961350317	0.1172717978	0.0370109386	0.0510329008	0.0373099084	0.0695238786	0.0819311051	0.059751034	0.0246078401	0.0701284348	0.189690976	0.2382160075	0.101021312	0.0783668184	0.0420020829	0.085294282	0.0757761689	0.0904544331	0.1224201081	0.085489569	0.1641661834	0.122676374	0.0510803628	0.137462142	0.1134891513	0.0578372701	0.1002484768	0.0626935023	0.056751367	0.0894354619	0.0188909772	0.043761152	0.0791723842	0.1193687582	0.1409816795	0.1199444955	0.0990039697	0.1028809632
0.0759298997	0.0365581564	0.0624904757	0.0559507643	0.0317419275	0.0489846204	0.0493481861	0.0716318609	0.0607577454	0.0894058867	0.1039207549	0.1051751447	0.1113662494	0.1136444006	0.1135499529	0.0195522816	0.0478574564	0.1216207602	0.1109449141	0.1260290354	0.0953647211	0.182148251	0.1159737724	0.0558137362	0.0486233457	0.0866637363	0.0853372774	0.0720870115	0.0910428588	0.0690623857	0.0701279874	0.1348968839	0.135354499	0.1119382755	0.1070962029	0.0855214868	0.070321803	0.0433179108	0.0504155381	0.0437821629	0.0850008828	0.1077177017	0.1628723425	0.1293693495	0.1459872787	0.1168091518	0.093741951	0.1351006515	0.0828942731	0.1220265679
0.0704058505	0.0745182765	0.0882876358	0.0625260413	0.0540415485	0.0342942349	0.0373629578	0.142803876	0.0961101908	0.16781975	0.1612754727	0.0966353349	0.128799674	0.2155651754	0.0731694156	0.0229098668	0.016767663	0.0886097377	0.0624128215	0.1230479724	0.062044508	0.0816143016	0.0366245134	0.026258327	0.0630103787	0.0334071787	0.0634649439	0.1823035668	0.1134073783	0.0898655257	0.0818955111	0.1114838372	0.0469371821	0.0625856735	0.0640318946	0.1190490326	0.0712232991	0.0382683175	0.062142817	0.1337581608	0.1011104041	0.0525487665	0.0861768726	0.0543721366	0.0531672947	0.0400948248	0.168314881	0.0650297498	0.0864183566	0.1040403568
0.1925658591	0.0697714339	0.0969349693	0.1389281226	0.1433685977	0.1354600213	0.121725968	0.1159349326	0.065925617	0.0679578575	0.1026528822	0.1173436588	0.1799201563	0.1087554305	0.0587832502	0.0677819767	0.1128681276	0.0932241724	0.1124626445	0.1590533955	0.1155442651	0.1032650966	0.0692446119	0.0454999806	0.0675747691	0.0671237611	0.0664403855	0.0976123968	0.126084055	0.0725802946	0.097952034	0.0777260869	0.0537196547	0.0790087304	0.0940456639	0.0651567957	0.0956077496	0.1090585555	0.0440732821	0.0349417224	0.0369965651	0.1075298378	0.1244192261	0.0759362165	0.0906232846	0.1458335281	0.1717630196	0.1299724143	0.0399730026	0.1236639256
0.0936406496	0.0268686711	0.0550728831	0.0802576008	0.0839257769	0.0809426332	0.0981813569	0.1366398066	0.0785055304	0.0805355308	0.1399839411	0.1552612862	0.1166750891	0.1705393824	0.1111987521	0.111854569	0.0632108489	0.0567071038	0.0366348744	0.1402365874	0.0849648461	0.120916418	0.1031270145	0.1330601898	0.1247936885	0.0576404645	0.2526682119	0.0875086667	0.0693669733	0.0738225121	0.0361678344	0.0793544608	0.0577253	0.1090736411	0.0681363529	0.2070556681	0.1037412302	0.1301871189	0.0675449478	0.0564753477	0.1273386232	0.1053524913	0.0454034601	0.0425069149	0.0335966523	0.1135751862	0.054415093	0.0603798589	0.1350491326	0.1130308286
0.1692411986	0.0709416777	0.0688568814	0.1048041287	0.0548144873	0.0589166742	0.0492550666	0.1214812292	0.0596968522	0.0358186761	0.0561190555	0.0595629951	0.1988861928	0.0758061596	0.0723800585	0.0593242879	0.0791387058	0.0965680728	0.0680578845	0.2110975345	0.0606085704	0.1971224044	0.0703480579	0.0705178405	0.0934983056	0.1008839598	0.0404408366	0.0393304142	0.1237401339	0.0754001822	0.0952198418	0.1057551822	0.0514491162	0.1162209673	0.1196460366	0.1887312175	0.0540639948	0.0460969387	0.0441594587	0.0913403807	0.096877467	0.1152822772	0.0991979774	0.0745800524	0.1466908468	0.2002203957	0.1213304316	0.0542155381	0.077754947	0.0755430694
0.1136089945	0.0877276167	0.0310878672	0.0436408417	0.0654846499	0.0467514763	0.0501792713	0.0981593961	0.072101861	0.1314402686	0.1142101756	0.0336491773	0.1513338373	0.1003447351	0.0575466631	0.0450839071	0.0484038446	0.0667994774	0.0751371478	0.0738378906	0.1584506301	0.1002467376	0.2257699237	0.2623474609	0.1053998215	0.1062408728	0.1262065053	0.0872244257	0.0407838576	0.0384822249	0.0875546304	0.0734888461	0.0858833406	0.0703653916	0.0575683214	0.0537172116	0.0176539528	0.0857511852	0.0929325846	0.0706207494	0.0850981527	0.1175958344	0.072634619	0.0745962085	0.0677889447	0.0422827895	0.0473994038	0.055141966	0.0886170932	0.0270949882
0.0729243877	0.0635006354	0.0645517411	0.0705292513	0.0489486799	0.1295211681	0.1671472033	0.0979681153	0.1302561075	0.1950206334	0.2161832494	0.0854505719	0.1285909654	0.1489743555	0.0610584913	0.0647002435	0.0369502924	0.0173203788	0.0862127217	0.1272477228	0.0331549213	0.0958797295	0.1067691478	0.048867973	0.0455356418	0.054942357	0.0866496097	0.0295847179	0.1704892746	0.1018001848	0.0698209659	0.0467733076	0.0690049083	0.0591310694	0.1471748341	0.1068043065	0.0598494418	0.0669769093	0.0653455063	0.0842394349	0.1353638694	0.1170760403	0.0756258309	0.062855396	0.0576463219	0.0948242283	0.0800008632	0.0641175128	0.0332221465	0.0692611636
0.1214496978	0.0638113011	0.0853806159	0.0894043327	0.0967952156	0.0728215313	0.023262797	0.1049035874	0.2564349327	0.1183514903	0.0892902785	0.0908319946	0.1182920435	0.1324553099	0.0629121689	0.1102015905	0.0817761728	0.0985996628	0.0198379224	0.1111698405	0.0334712387	0.1251088714	0.0823434008	0.0364983511	0.1073738568	0.1009483908	0.1977060466	0.1455929936	0.0650284111	0.0938132555	0.0886350559	0.1057526956	0.0851848995	0.0775392615	0.0630441017	0.1862054648	0.1002748201	0.1132749346	0.1338483911	0.0865218521	0.080908793	0.0417987217	0.0695770528	0.0296413169	0.0812335192	0.0782023409	0.0411294147	0.0735672407	0.0414822183	0.0787186092
0.0857208365	0.1170235928	0.0905054921	0.0831515604	0.0336325511	0.0405279184	0.0298527144	0.0831237991	0.0672975871	0.0798354577	0.0834489519	0.033257614	0.1080214195	0.1638730325	0.156788745	0.0677805727	0.0480184605	0.2347479485	0.0915083427	0.2036987199	0.1956810719	0.1556678452	0.0818145902	0.1205820333	0.0619791314	0.0964283436	0.2463324517	0.0517059629	0.0508809199	0.0633204704	0.0246100368	0.095690906	0.1347005569	0.1785176392	0.1147224839	0.0832850271	0.1151877674	0.0879485659	0.0915031886	0.0477714837	0.1294468447	0.0828017243	0.0752950112	0.0495355352	0.2099704761	0.0971753524	0.050836109	0.0835052766	0.1041344109	0.12987579
0.0853672613	0.0960044441	0.087134179	0.0467909791	0.0871518734	0.0853741553	0.079218425	0.0701449124	0.0923099589	0.0449939636	0.0676818875	0.1173642379	0.0990604391	0.0477358862	0.0944723059	0.0504776999	0.0204615613	0.101327162	0.0856246708	0.0378037053	0.1561972733	0.0866719446	0.1986133951	0.2126490646	0.0947433677	0.151435512	0.0747206226	0.0372302682	0.1130236912	0.2334600472	0.0580053859	0.1218822854	0.118080753	0.1317747112	0.0987124819	0.1424352446	0.0674368266	0.0505993897	0.1068367363	0.0559105588	0.0494981223	0.0387664365	0.103675592	0.0686205197	0.089927893	0.0725510118	0.2197118399	0.0999520931	0.0776817335	0.1016910451
0.0736592453	0.0867900345	0.0780353255	0.101893995	0.0882064757	0.1585729396	0.1206554541	0.0712923738	0.1173471184	0.1250967897	0.0713271414	0.0580381681	0.0394368609	0.1772975707	0.0687512622	0.0433429859	0.0595987732	0.0560041105	0.068308369	0.1224402982	0.0874219767	0.0527687862	0.1922645446	0.0409976366	0.0801743678	0.1056986905	0.0463569462	0.0881666355	0.0374374635	0.0940330627	0.0845984863	0.0299529935	0.1075628107	0.1527209898	0.0832854807	0.0384830201	0.0237721071	0.1179946299	0.0535280416	0.1437129145	0.1105967966	0.1093218629	0.0621981115	0.063939771	0.0812848952	0.0404501582	0.0584668814	0.0782385561	0.0731066664	0.1101878346
0.1363964163	0.1111327513	0.0995482197	0.0889310041	0.1137659817	0.1047353663	0.1520685453	0.1486804331	0.1784735734	0.1676325677	0.1235120672	0.094720516	0.0997673788	0.1494386443	0.0740688907	0.0238789063	0.0519863072	0.0857755522	0.0800547968	0.0482691483	0.1376200629	0.1249058633	0.0183979476	0.030990228	0.0912269465	0.0974238168	0.0877855212	0.0994656096	0.0469399433	0.0966443619	0.1333760291	0.0879457232	0.1064604829	0.1005309076	0.0732569246	0.3107637541	0.1262283859	0.1046237403	0.1127937497	0.0541683077	0.198474151	0.214572566	0.12811763	0.0975884116	0.0628317699	0.0436570802	0.0912312421	0.0841045132	0.0373361823	0.0413222416
0.0698054916	0.0716849182	0.0441701303	0.0441832292	0.0938794809	0.1067896171	0.0430487275	0.0585579521	0.0988380677	0.0719021333	0.0963149515	0.0799605473	0.1203584751	0.0890337005	0.0415772222	0.0511931583	0.0208667415	0.1267130294	0.0638447778	0.0256886788	0.0969456749	0.1577360352	0.11638985	0.0807518472	0.0799277884	0.1609354302	0.1489814287	0.1637597946	0.1012640768	0.1051334222	0.1014931914	0.0581091759	0.1348559029	0.0726563723	0.1183348179	0.0948964252	0.0512952073	0.0574080663	0.0786106409	0.0217634198	0.0555389485	0.0707789067	0.1239010437	0.0545907595	0.0795150809	0.0564506329	0.161069657	0.1793270792	0.0816038855	0.0545180286
0.0845218347	0.0631841075	0.0454435081	0.1204949619	0.1508918225	0.0994948799	0.1017826696	0.0588323526	0.2427101058	0.0212130041	0.110360878	0.038402906	0.1001176749	0.0688465048	0.1122959084	0.0489996509	0.0923430706	0.0669706435	0.1337690914	0.0606728646	0.1299019906	0.1353358061	0.1488127349	0.0444975033	0.0891324475	0.1536018694	0.075510303	0.0836793694	0.0639232369	0.1687811526	0.1240898035	0.074391898	0.1058331751	0.0210034818	0.0616936512	0.0972498436	0.081863713	0.0881527779	0.0845521428	0.0992751159	0.1337980882	0.1301211991	0.0729912997	0.0715272517	0.2014467713	0.1123853825	0.1017989283	0.0917932848	0.0390876908	0.0514759326
0.0918245353	0.1008914876	0.0547634989	0.0688600927	0.1438723565	0.0802112474	0.0728550151	0.0918163724	0.0573023605	0.0539390377	0.075177499	0.1431783604	0.0953117076	0.1146870406	0.0337541098	0.0360159254	0.0212575107	0.1070837257	0.0547602415	0.0212986754	0.0357969678	0.1768223267	0.0906473529	0.0623461498	0.0935501797	0.1044331978	0.0794847005	0.0586675671	0.1057683676	0.0423336481	0.05732853	0.0643424682	0.0752378163	0.1141847917	0.1175898205	0.0961275224	0.1164138716	0.1272947061	0.0805709722	0.0938712938	0.0509126066	0.0546940657	0.1318350004	0.1101734786	0.1057001788	0.0385667318	0.1202173806	0.1224954817	0.1211594593	0.0611380583
0.1185525772	0.0737794702	0.0811993331	0.1168791004	0.0554065157	0.0834468349	0.0380406198	0.0634348492	0.0811037883	0.1220309634	0.1321877139	0.1458487959	0.0583587935	0.1355138927	0.0540159791	0.1339452609	0.1532120662	0.1044604814	0.1147578384	0.076904937	0.0772798003	0.0565275104	0.0511915912	0.1636418451	0.0927030872	0.0742313339	0.154299282	0.0503866127	0.1019330598	0.1755763481	0.0905837306	0.1576506558	0.0365097385	0.1227075875	0.1344030628	0.1216500714	0.0457119647	0.0604429326	0.0497564272	0.1248933374	0.0796594972	0.0740596462	0.1243722597	0.1319269075	0.0523534767	0.0913591794	0.1629326739	0.106544042	0.0303817923	0.0337409882
0.1377482586	0.0774680247	0.1260868989	0.0383898152	0.159717932	0.0896337736	0.0290554242	0.0919057862	0.0217144867	0.078850163	0.1114980269	0.0576860893	0.0415483992	0.0324693644	0.1314534938	0.0725703364	0.1779080724	0.2041150777	0.148451961	0.0733267727	0.1100242404	0.0675181798	0.0721487399	0.0680658558	0.0459460042	0.0241414154	0.0958348625	0.1597176996	0.1694206097	0.0246082764	0.3564689646	0.0780211957	0.1386084109	0.0489361455	0.0705683857	0.0380734921	0.051276249	0.0789299902	0.0690351705	0.054894442	0.0349102324	0.1114384039	0.0818371782	0.0757070841	0.0840596323	0.1305105641	0.127738107	0.1028503072	0.0643623633	0.0499440549
0.0701321637	0.1639100312	0.0863433635	0.076790043	0.1283966205	0.0553037729	0.12158161	0.088490541	0.1133869507	0.1077739792	0.0735000414	0.0395300482	0.0244729763	0.0674320054	0.060659346	0.0930944093	0.1133304153	0.129458986	0.0742155699	0.0998665523	0.1319109278	0.1026942378	0.2016314555	0.1360530472	0.0970674881	0.0939716211	0.0784877465	0.0392958387	0.0518020246	0.0566800378	0.0447943528	0.1248496079	0.258299864	0.2315194661	0.1571195957	0.1479045312	0.0836229533	0.0611422291	0.0774106106	0.111002495	0.0402565259	0.0581115472	0.107422461	0.0466551718	0.0411232439	0.0376995348	0.0613400122	0.0520650215	0.0586801591	0.0304255431
0.0960237005	0.062355365	0.1072326671	0.1414188005	0.068741874	0.0862839935	0.0896725447	0.0726441391	0.148875766	0.1662686771	0.1932278613	0.0187194307	0.1492199842	0.0738644285	0.0949125957	0.0369228755	0.06852512	0.0307247671	0.0332926921	0.0361885551	0.0922659976	0.1691183622	0.046009412	0.066103007	0.115704238	0.1388488688	0.105398827	0.1745953695	0.0906690147	0.0944952484	0.1348487378	0.0814997833	0.104534001	0.1215126357	0.0765385414	0.1109600322	0.0445984711	0.087390962	0.0164125474	0.1780298884	0.0536543164	0.0336516073	0.0378206903	0.0743367136	0.067453236	0.0430094909	0.0248150617	0.1268701634	0.0837940348	0.0817058316
0.0359871527	0.1077149601	0.0875005717	0.1268092196	0.1483764263	0.1383262825	0.0820009113	0.0944062856	0.0711225016	0.0680420271	0.0925718405	0.1062573356	0.1026776371	0.1221953125	0.0567523803	0.0233875191	0.0845387499	0.0936470379	0.0495483158	0.0996998914	0.1603420357	0.0910274436	0.0850208918	0.1153839353	0.1704930871	0.1152690656	0.1669937387	0.0794669571	0.0843413814	0.0820696169	0.0477875031	0.0946710499	0.1166977945	0.0729433706	0.0751582247	0.1233551772	0.0770320357	0.0344967561	0.0785220386	0.1094270621	0.1443635473	0.1335765104	0.055508672	0.0901821141	0.0451983058	0.0937534811	0.0756117894	0.0918389335	0.0883471098	0.0634928765
0.1092967925	0.056656619	0.046523725	0.0506711813	0.0579600886	0.0817202436	0.0519549875	0.0630159325	0.0704192613	0.0520315633	0.1985342619	0.0569215528	0.0897495497	0.0808940741	0.0496275376	0.0500994907	0.1320151408	0.1805158406	0.1124629937	0.1579281601	0.1033183673	0.0300788926	0.0646917234	0.056125944	0.1578552899	0.1666435336	0.0889926687	0.0859531022	0.1341321165	0.1427161769	0.0407681706	0.0638591933	0.0755529837	0.0587331685	0.1229313758	0.1864453984	0.1515877128	0.08848677	0.0548191558	0.0897974827	0.1140288589	0.1906347939	0.0474114031	0.0864824572	0.1301820716	0.1305275596	0.1102579071	0.0779549103	0.0645251111	0.062702258
0.0895666	0.0853969956	0.0507132049	0.0784230212	0.0244268494	0.0592303905	0.1359164252	0.0875170119	0.066647499	0.0548947423	0.2371907014	0.1091162215	0.0336466739	0.0943247642	0.0909357535	0.0986314835	0.0465808025	0.0633847069	0.0920343105	0.0941658872	0.0359165526	0.1491402111	0.1006607842	0.0953646734	0.2352757984	0.1247474608	0.0828021072	0.1553874289	0.0837068461	0.0962321307	0.0947088399	0.1038061355	0.1667901854	0.1190101229	0.045544489	0.093544314	0.0614676348	0.0546811571	0.0882033163	0.0696470632	0.0958421297	0.0258573717	0.0332894569	0.071309697	0.0485075347	0.0165784087	0.0084435586	0.035100076	0.1040323249	0.0878345272
0.0641861253	0.0854717287	0.0873773467	0.0962562473	0.0436008711	0.051687456	0.0942479873	0.1400591985	0.1030276841	0.1356327362	0.1904816594	0.1582439585	0.070776214	0.1791043456	0.0398759464	0.0922826456	0.0756577671	0.0454571244	0.0410091641	0.0634202491	0.0602394371	0.2030317915	0.0384680038	0.0439506296	0.0579566102	0.1271856292	0.1119203231	0.1100446345	0.089998369	0.0882677252	0.0693451061	0.1289956303	0.087501274	0.0869098571	0.0586914072	0.1759094059	0.0954546453	0.0840244222	0.0430638921	0.0763953758	0.0685376187	0.0602009334	0.0754901697	0.1290066347	0.1279647126	0.0807779851	0.0657797256	0.0489691591	0.1053170321	0.078494165
0.0697903121	0.0786941896	0.1365765283	0.1697774181	0.1155617615	0.0739250545	0.1192473223	0.134952867	0.0996617375	0.0702079964	0.1490251605	0.0060400437	0.0223729553	0.2684745174	0.1876280491	0.0816242407	0.0523962535	0.0522027419	0.1119507909	0.1484317396	0.1439119578	0.131673426	0.0666676718	0.0708069924	0.0495611203	0.154572105	0.1356096335	0.0617508617	0.0517450314	0.1264835416	0.0956016411	0.1033464917	0.0666249239	0.0678193145	0.0112810056	0.0802977472	0.0439451457	0.0249902791	0.0679410437	0.0734378761	0.0712811865	0.0726126358	0.0771286853	0.1186130328	0.0815004346	0.0960947679	0.2187249886	0.0838482156	0.0742752381	0.0824618978
0.045772585	0.1363521827	0.0371808685	0.0607132383	0.1026509214	0.1502294408	0.0481176831	0.0755919907	0.124668584	0.0638870082	0.0783839188	0.061437153	0.1014297004	0.0397292416	0.1029829206	0.0786380626	0.0429178637	0.076944371	0.0420202633	0.0539560911	0.0897879504	0.1125827242	0.088285768	0.0719591843	0.0780216112	0.0857652722	0.1313195513	0.0859753494	0.048772369	0.0820600861	0.0706787131	0.10997079	0.093043289	0.0792923943	0.0561590884	0.2119863812	0.1760123305	0.1770116924	0.1953617695	0.0896768257	0.1589085765	0.0358967154	0.0498772508	0.1034467764	0.090075394	0.1378675787	0.0626865328	0.05859519	0.0477730096	0.0693370588
0.0920269504	0.1187332171	0.0704085026	0.130297136	0.0766853489	0.0368730043	0.0353381341	0.0567309805	0.1730854696	0.1384770263	0.1826659862	0.1360404045	0.0638114256	0.106542463	0.0414612693	0.1053354964	0.0923230045	0.1700211654	0.1242623689	0.0775956857	0.0911699143	0.046282776	0.0754604473	0.0199690883	0.0114934415	0.1306559555	0.0611559591	0.0750001826	0.0253010453	0.0684671202	0.0965834241	0.0478635738	0.0813490315	0.0885035604	0.1033790125	0.1065212416	0.0382800698	0.0863905698	0.1009532499	0.1137543055	0.1132055404	0.0512405791	0.0540956018	0.0516230963	0.1574317441	0.0739567613	0.074262761	0.0850171011	0.0399037865	0.073250294
0.1110106894	0.0681089599	0.073161259	0.1465440597	0.1101081096	0.0547677119	0.0685011889	0.0696406247	0.1343166535	0.1261622851	0.1543607633	0.2450056306	0.1597041514	0.1706655339	0.1425950927	0.0456520416	0.0248484562	0.024838864	0.0608888038	0.1423814761	0.1754350438	0.0932902644	0.0310806124	0.1057566052	0.1040979994	0.0747355155	0.1352966791	0.1475576158	0.0682032822	0.2280034362	0.0391698104	0.0878851905	0.0680971115	0.0947379232	0.1585198237	0.0888140331	0.1061822543	0.1498055604	0.0892877895	0.0498279731	0.0487927191	0.1538343546	0.1063829602	0.084508656	0.0735973196	0.0619652424	0.1003857627	0.0383863978	0.0567403736	0.0805252962
0.0493322702	0.1096110759	0.0990721715	0.0559918122	0.018893075	0.1863405622	0.0873362189	0.1112189902	0.144528484	0.0956645099	0.0440996482	0.073074129	0.2606395568	0.1097086226	0.0843796107	0.0358478129	0.0412318355	0.0635911998	0.0738826852	0.2010928011	0.0997335655	0.1534477105	0.0639376452	0.100886278	0.0432643883	0.074966696	0.0740195672	0.1156672075	0.0840112523	0.0237297403	0.1101023578	0.0740925665	0.1122212165	0.0545465075	0.1044597572	0.0555788211	0.0789724237	0.0772995904	0.1463728727	0.1665885756	0.0778766166	0.1113791531	0.1471857309	0.1433767005	0.0886972006	0.1040902421	0.0688332536	0.1522569729	0.1099530117	0.1016636821
0.1036646626	0.1446241468	0.0790145171	0.1198959107	0.0698254467	0.0075197673	0.1031880916	0.1158466316	0.0623400661	0.0587858337	0.0630748618	0.075015371	0.1211775867	0.1126754141	0.1088912708	0.0450630414	0.0553022534	0.0599455046	0.0552237002	0.1497056209	0.1128764556	0.068381901	0.1233465276	0.0695173438	0.1064620184	0.1368452224	0.0574255819	0.07011786	0.1200313071	0.078622406	0.1238604568	0.1802093171	0.1533740291	0.1379355977	0.1088735023	0.0439091395	0.0161870074	0.0968293439	0.0710700881	0.1133499127	0.0790111475	0.1578349066	0.0696983339	0.0310404796	0.1258230426	0.0653171263	0.0832148659	0.1864754279	0.0381239159	0.0397691285
0.0809872644	0.1253437909	0.0674918845	0.0677183629	0.0902928522	0.1207698454	0.0948486555	0.1022205103	0.0859776822	0.0232322734	0.0522168654	0.0756051883	0.0525819862	0.1213570672	0.1062220484	0.0374890354	0.1020666678	0.0723870049	0.0868085217	0.1028315948	0.0498364688	0.0511237817	0.0899348808	0.1217572604	0.1034946888	0.041771439	0.0835576373	0.0694304325	0.1098914984	0.1158757669	0.0189570192	0.0060037055	0.0207278424	0.0536240749	0.1470066419	0.0973401636	0.1628456821	0.1184792938	0.0913236064	0.1252863012	0.0474616104	0.0143240242	0.0932634242	0.082751334	0.223251427	0.1360963357	0.1879245432	0.2253879797	0.0534375453	0.0615071623
0.0786053189	0.1258551134	0.1013603197	0.1025444281	0.0870628403	0.1225726369	0.1231896084	0.130045285	0.1252201509	0.0622151431	0.0586862654	0.1195446464	0.1581464363	0.1395892031	0.0643853238	0.0308513897	0.0663694574	0.0812129049	0.0693486505	0.07879193	0.0420064601	0.116162793	0.0614188564	0.057166612	0.1140616156	0.0695220334	0.0389964013	0.2319682582	0.1228244298	0.0899905375	0.1595971027	0.1061378035	0.1177594563	0.1196158672	0.0755425229	0.0844020256	0.0623829943	0.0581615142	0.0714377577	0.0616321449	0.1038902819	0.1282571002	0.0539507417	0.079884894	0.0573054818	0.1249497682	0.1302928629	0.077911455	0.0851837866	0.0333581396
0.0944643934	0.0451104701	0.1343958101	0.1078982736	0.1197266848	0.1411020892	0.082898119	0.0532076128	0.1448881952	0.0295629681	0.054411612	0.1549360184	0.0687825485	0.0330053059	0.0490021833	0.1078381548	0.0565665241	0.1483173431	0.173662049	0.0438673442	0.1609665165	0.0589019811	0.1124327277	0.0555418534	0.1510997834	0.1807616618	0.1504388737	0.1026697187	0.0306886322	0.0321688736	0.0474403212	0.0690908326	0.0908242565	0.0864819334	0.1305181074	0.1142930023	0.0389089119	0.1710729606	0.1672606452	0.0547265535	0.1797640905	0.0714532735	0.0539805266	0.0538105399	0.1045792316	0.0964985336	0.1133068049	0.0184952395	0.0429174582	0.0605675971
0.0728180967	0.1014379658	0.073587742	0.0726791788	0.1157341469	0.102765033	0.1704098618	0.2122353548	0.0551977664	0.0769644526	0.1440816798	0.1134353786	0.0993838374	0.0994264283	0.1247280671	0.0720978695	0.032793298	0.055487512	0.0724449506	0.1050563157	0.0776210311	0.0423470952	0.0411801514	0.029960308	0.1359079221	0.1247010559	0.1147045184	0.1894907585	0.0709114196	0.1299679559	0.0570652605	0.1037180756	0.1380342822	0.0910715363	0.036187377	0.074415157	0.0429000786	0.037108855	0.0266447705	0.0452137049	0.1276433093	0.2019260706	0.0841625278	0.0540596098	0.2005031601	0.0924126334	0.144293481	0.1427406946	0.0859423434	0.0540181438
0.0774886876	0.0461473672	0.0802586104	0.1111131526	0.0867415678	0.0665453437	0.1568715528	0.11165432	0.1119937498	0.0675328751	0.149487234	0.0238639575	0.025854955	0.0620272322	0.0544386797	0.0319232652	0.0690351711	0.0357605396	0.0695136132	0.0805731775	0.0551239537	0.0604521139	0.114863924	0.0222309416	0.2049758678	0.1393789995	0.1183946259	0.1399460075	0.0723680916	0.1697707625	0.2190477326	0.1401693596	0.1035871756	0.0820512955	0.1244243519	0.1022950167	0.0960568473	0.0733148865	0.1396100338	0.0488387949	0.1839773105	0.1025567933	0.0313126788	0.0841430168	0.05346225	0.0113360719	0.0585701534	0.0448404846	0.0813173095	0.1062907818
0.0390697238	0.0621885265	0.0769480075	0.081975349	0.0954433679	0.034938167	0.1173186399	0.1143911191	0.1023291635	0.086397267	0.1518512783	0.0806277281	0.037858614	0.1717538886	0.0996852325	0.1196201877	0.0460529488	0.0381409304	0.1053836421	0.1212057365	0.0584735137	0.1375558723	0.0583737505	0.047108445	0.1117562057	0.07206877	0.1109451162	0.0609183546	0.0495081295	0.1443165607	0.0738213281	0.0718410517	0.1730767421	0.1099183861	0.1182947462	0.0954299477	0.1090416301	0.0681938622	0.1378072891	0.1278156351	0.0624370256	0.1255285372	0.0796675432	0.0472511169	0.0986131842	0.0402945424	0.0696649023	0.0567273542	0.1236384468	0.1055399071
0.1844114151	0.2735601818	0.1559846182	0.1859308362	0.1073619223	0.1049375728	0.1219222965	0.1412565294	0.1496826604	0.1478416571	0.0755682269	0.1264736034	0.0677818033	0.0350626863	0.077028275	0.0514029396	0.0807479567	0.115455803	0.1315939556	0.1720347596	0.0391480377	0.0962569885	0.1130602207	0.0517881331	0.0535430484	0.0486464357	0.0763505281	0.0363409496	0.044174944	0.0130890797	0.038759761	0.0584833262	0.106425717	0.0503372583	0.0712035211	0.0858056034	0.07141677	0.054938683	0.1191933667	0.1069605313	0.1067024354	0.1267262809	0.1054651322	0.0542535885	0.0470480703	0.0427184285	0.0620728882	0.100686572	0.1298093542	0.0959399249
0.0752126602	0.0683119333	0.0456023212	0.0216173326	0.2195935512	0.1401007821	0.0826420878	0.0970037018	0.123337078	0.0717638486	0.2152214042	0.1507549178	0.0434009002	0.0683433433	0.1897858547	0.0624759211	0.0846829993	0.1062914485	0.180634307	0.1965634526	0.1857973187	0.1190720695	0.0766311151	0.011938166	0.1178062959	0.1356450335	0.0789080387	0.051920409	0.0104517318	0.0298828841	0.03332969	0.0277527811	0.1279834389	0.0867838376	0.1207293356	0.0870161082	0.100177332	0.0788712678	0.0416706108	0.0871411137	0.0585725517	0.1154900545	0.1186496674	0.0767719828	0.1465300234	0.0308767941	0.0213832946	0.0995267241	0.1030661063	0.0551234976
0.1606984595	0.0565277934	0.1007480234	0.0863714471	0.0911762228	0.0747471971	0.0697704523	0.0439164	0.042176823	0.073324285	0.056463817	0.0456466893	0.028625548	0.0871733072	0.1383832447	0.0850798313	0.0679635173	0.1635016615	0.1937868134	0.1067218989	0.1468900347	0.0844844739	0.0742507961	0.0529929618	0.0938788402	0.1220795848	0.074635474	0.1109156722	0.0604329089	0.0369003465	0.0595743246	0.0630547216	0.0429404084	0.0633167457	0.1252225633	0.0421427577	0.0478206572	0.1408111868	0.0528587426	0.0279383451	0.1103505217	0.0632484653	0.0849323391	0.0545407983	0.0726570581	0.1081327303	0.0688281288	0.1027154862	0.2324953137	0.1291248572
0.0573011589	0.0220893616	0.0373302841	0.0668899285	0.2377195158	0.1253332463	0.1179441977	0.082542717	0.0467756085	0.1259121056	0.0798303807	0.0815001973	0.0469303575	0.1207977463	0.0714711662	0.0748621059	0.1049295429	0.1083664289	0.0197152251	0.0597846214	0.052351448	0.1044672033	0.0662794017	0.0248510815	0.0764946941	0.1032646063	0.0837194653	0.0881615666	0.0709422537	0.0769743326	0.052624087	0.1093554981	0.0696893258	0.1944685061	0.1744954871	0.0752445374	0.0216613617	0.1629309542	0.1683793558	0.1542582124	0.1978690728	0.0540565016	0.0442199938	0.1171369021	0.0762764934	0.2669417292	0.2090212915	0.1099906265	0.0861932682	0.0738095201
0.0702572425	0.1581877994	0.0860839799	0.1211091719	0.1464342014	0.1599302446	0.0911686135	0.0868428236	0.1051171604	0.0724716873	0.0497619994	0.0692655086	0.0293079975	0.1138862457	0.1512462431	0.1111744339	0.0527239497	0.1223173603	0.1234631186	0.162225583	0.0837367933	0.0750046202	0.0637058003	0.0827926697	0.0842247597	0.0640881947	0.0941398153	0.0738075698	0.0929914251	0.1092785892	0.1444348043	0.0544314447	0.1007522254	0.1038511969	0.1293207015	0.0857213957	0.1061561618	0.0579632164	0.0576210259	0.222053757	0.1010069079	0.1032971322	0.0689055262	0.1062513382	0.0691129581	0.0509051057	0.1195645717	0.1182314423	0.1190669697	0.0684613911
0.1204072731	0.0296092125	0.0536977118	0.1280123249	0.167825535	0.0725466005	0.1871545604	0.2576978283	0.0907925915	0.0914549375	0.0913620621	0.0656444525	0.1106754401	0.0661900158	0.0399997454	0.103585903	0.0654085825	0.069514192	0.1729351184	0.0700391978	0.066970986	0.0162694997	0.0510966955	0.0672120121	0.1366651533	0.1273614969	0.0966352982	0.1026952238	0.1060107198	0.1803786415	0.2338875142	0.0423114088	0.1203342408	0.1242591832	0.0870893424	0.0859923341	0.1032557442	0.1645612399	0.1363766014	0.1030210295	0.1168363369	0.0396340465	0.0763806427	0.0691277407	0.0799952944	0.123682042	0.1006145642	0.0794667281	0.1087844839	0.1370703947
0.0629241316	0.0538199233	0.0750904102	0.1011819017	0.0534473279	0.1808864317	0.0907421929	0.0394442732	0.0564013675	0.0109247178	0.0848029317	0.0583664197	0.1012037062	0.0410010488	0.0913488824	0.0256230292	0.158430092	0.1794252556	0.1370620876	0.0925208018	0.0538585426	0.0694306056	0.1142116668	0.0367045059	0.0833859837	0.094923144	0.1051046121	0.1275439848	0.1144023503	0.0883319581	0.1126799206	0.0448167518	0.0315457608	0.159819281	0.1400267118	0.084215222	0.1103521248	0.2247550863	0.0615609746	0.0465875089	0.1554700462	0.0555844053	0.0499925397	0.0728908138	0.1080660276	0.0899921367	0.1901207818	0.0757222279	0.088100974	0.0357007853
0.0628274436	0.0989307794	0.1002845842	0.1171253294	0.0915834202	0.3371067973	0.0671385708	0.0545850129	0.1308913102	0.1199473214	0.0638860564	0.1291714813	0.0757592607	0.052656932	0.13241218	0.0809481772	0.0739480854	0.1148068996	0.1759727024	0.0476396741	0.0535836173	0.1564369258	0.0830148505	0.0321808424	0.1050220542	0.0935547204	0.0279291019	0.0678354464	0.0638305317	0.0292906293	0.0746094146	0.0732460137	0.0792756889	0.0762536132	0.083655688	0.1062363885	0.1236538586	0.0698633205	0.09870968	0.0507925808	0.0753771885	0.183331718	0.1585245504	0.1084370864	0.1149609396	0.0628443155	0.0737477373	0.0863450248	0.1083023599	0.060962535
0.0326146659	0.0319726829	0.1070583022	0.0853426429	0.084986427	0.0702965809	0.0838000264	0.0758381116	0.224048514	0.0679813798	0.0576005157	0.0756573435	0.077271027	0.0423389704	0.1229996224	0.0616382856	0.0203458753	0.0141191953	0.0993733058	0.061352695	0.0802174306	0.2293154594	0.1607235596	0.0409683594	0.1047877661	0.2067244366	0.0872220892	0.229427094	0.0570501325	0.0910400464	0.0865544276	0.0778849581	0.0316488639	0.1120955883	0.1403373257	0.1370798552	0.0897527931	0.0301022746	0.0397742196	0.0996605593	0.059725983	0.1030279239	0.0915983166	0.0854465615	0.0682110535	0.0783827434	0.1747429464	0.0744626419	0.0754181035	0.0841249032
0.1012952906	0.0518278258	0.0611360888	0.1128733028	0.1119475378	0.0977819193	0.1676176505	0.1629262008	0.0119556112	0.054365632	0.0667282841	0.0511267098	0.0385138483	0.1206335144	0.0654014567	0.0384684821	0.0203678798	0.0946197349	0.0561666345	0.0982002175	0.0937187511	0.0971955318	0.059390675	0.0530173654	0.110917097	0.0640306339	0.0586345533	0.1223473309	0.0552625554	0.0546501755	0.1353935091	0.1064180641	0.0146097435	0.1733969924	0.1433483441	0.0892474958	0.0676618703	0.1126216864	0.0602244664	0.0636261495	0.1091883483	0.1343230541	0.0471223599	0.104084163	0.0679853181	0.0632710333	0.0938165713	0.1057676129	0.1230887417	0.0680077442
0.043127387	0.0895137894	0.1042393796	0.0999780235	0.1822097215	0.1319098927	0.1690373064	0.2515175371	0.070482228	0.0982247819	0.0457967786	0.0492408487	0.0574193589	0.0752291401	0.1138020576	0.1011636501	0.0393011952	0.0909409356	0.1468522207	0.0397616202	0.1050327677	0.0831466995	0.0465424041	0.0646036245	0.0723558161	0.0443671351	0.0704276462	0.0560650612	0.0882570243	0.1276032238	0.1529979918	0.0182477616	0.0458595941	0.0800884731	0.0831076272	0.0610813756	0.0516954232	0.1155800966	0.1341883529	0.1296374944	0.1556640259	0.2142416215	0.1096297982	0.0508635277	0.0904927499	0.0414190675	0.1651466585	0.1203846954	0.0969521509	0.1079480922
0.0656595771	0.090291009	0.0809190962	0.1126077317	0.0920944582	0.1392310555	0.1416789234	0.214971309	0.0810693978	0.0493938474	0.2160843987	0.0852966488	0.1005538898	0.0889191066	0.0570976819	0.0752854154	0.0276690743	0.0176779734	0.1112674907	0.0303666862	0.0403151728	0.0602829397	0.0458320054	0.0898734856	0.0598097654	0.062910958	0.1063015775	0.1411431369	0.101252617	0.0345196141	0.0785143846	0.0313601887	0.0574707604	0.0879787172	0.1457299988	0.0825159514	0.12132677	0.1687166238	0.0851233955	0.0645747483	0.0269397099	0.122518053	0.1473779667	0.1136153337	0.1633606931	0.036273285	0.1688399605	0.1372332184	0.1621934682	0.09147189
0.0742322124	0.0464857729	0.0495364008	0.0765320561	0.0685488958	0.1437521015	0.1047031452	0.1903832096	0.0693261161	0.1177181233	0.0995536307	0.0699506126	0.060778728	0.0854705345	0.0799022133	0.0703195686	0.0718896721	0.0796368294	0.0895485431	0.0485916177	0.0740712302	0.0948468288	0.0769404127	0.1242333151	0.0846613713	0.0903750643	0.1376137918	0.0955900001	0.1049329224	0.1767406234	0.0149905158	0.0944296121	0.0759150894	0.0832663445	0.2236283251	0.0628485122	0.2315799277	0.0437178996	0.2009119051	0.090406716	0.132827319	0.1464505232	0.0486043478	0.0182427457	0.1021899202	0.0709958955	0.0591853497	0.0348696797	0.0866649114	0.0319378353
0.1412652225	0.1557732239	0.092441328	0.1284180334	0.1700341206	0.2347608559	0.1270385771	0.0629473031	0.1258563377	0.0984113805	0.0621881609	0.0703704674	0.0410941588	0.0386306819	0.0734945477	0.0696081019	0.0430722823	0.0547468471	0.0822734581	0.0288884482	0.0845795046	0.055731773	0.0405126475	0.0994407773	0.0822432021	0.1546781968	0.0427717684	0.0654474247	0.0117619436	0.0591208014	0.1324231353	0.0808617568	0.1212038706	0.0805079328	0.0243160298	0.083030662	0.1281843803	0.1442563738	0.144109098	0.0658694931	0.1775440899	0.1636392444	0.1441675793	0.1508132637	0.1442661662	0.2076740282	0.1318768945	0.1021518336	0.0837089603	0.0520535415
0.0366215004	0.1178511189	0.0967911081	0.0871880654	0.1175213759	0.1512648034	0.0753136283	0.0724742644	0.1242615135	0.0648539858	0.1454135382	0.0718572797	0.0506922562	0.0554933797	0.0135211191	0.0612392858	0.1281626445	0.244623904	0.0358206023	0.1330655	0.1783378811	0.0552729372	0.149022982	0.0612031365	0.02067667	0.094274804	0.1020694608	0.120158561	0.055222416	0.0984294056	0.1459635494	0.0145536041	0.0814088905	0.1164300836	0.125324145	0.1580156737	0.0745993722	0.0334214973	0.0797317601	0.0938729004	0.1067079071	0.121137707	0.1113160226	0.0963012428	0.1655001674	0.1062581233	0.0740921634	0.1143552488	0.0918499587	0.1023910934
0.0798907857	0.0892901142	0.0857174604	0.033821967	0.0801416869	0.0637200955	0.0753014985	0.0749639711	0.0156219392	0.0354243227	0.1395711295	0.0218311764	0.0620503383	0.1079123778	0.0507624305	0.0156823732	0.0176494678	0.058997123	0.0147661733	0.0906419899	0.0894308237	0.148821108	0.0249079529	0.0481103933	0.1993875245	0.0700751908	0.1018655816	0.1142837523	0.0593434216	0.0504204011	0.0984792844	0.0866115366	0.1066466773	0.1039559296	0.1011576732	0.070522601	0.1069431338	0.1005508767	0.0797876026	0.2265321114	0.0366576283	0.1059594507	0.1238641316	0.0445188725	0.0749161632	0.1342298616	0.0340998347	0.0452593345	0.1691289675	0.1805529195
0.0363113391	0.0151517622	0.0842629968	0.1335267564	0.0688562301	0.0586812584	0.0947385084	0.1199909598	0.1442826446	0.1545014494	0.0499649082	0.0248885297	0.0455021858	0.0297443451	0.1479324819	0.0237351984	0.0596099464	0.0807008064	0.1287556207	0.0550213377	0.0411447359	0.0799373901	0.1041940976	0.0440857214	0.1070953819	0.0624455402	0.0442834517	0.1285277089	0.0527172571	0.0263928638	0.0575553748	0.0186833222	0.1131258213	0.0970798576	0.0989787929	0.1617085351	0.1637610457	0.1452664087	0.1940158062	0.1106020464	0.1937188418	0.0901096328	0.0603650977	0.0524234631	0.0434909361	0.0791997382	0.1214519515	0.0687793783	0.0504080593	0.0288270841
0.0455266297	0.0409471448	0.0992486322	0.0654434172	0.1800251308	0.158184616	0.139613152	0.0233964614	0.0566844459	0.0218495072	0.0382995966	0.0307914114	0.0556382693	0.0808600607	0.120415874	0.0921080319	0.1288891489	0.1878927488	0.2099288656	0.1554160567	0.0980508101	0.0171045259	0.0835523233	0.0804358657	0.1128830981	0.0175139251	0.0486011715	0.1366335556	0.0693155843	0.0768102317	0.1058555027	0.0779093928	0.0674775667	0.0767159742	0.2314966748	0.1597265816	0.144143887	0.107185666	0.1405259426	0.1458809918	0.1181411845	0.1089232429	0.0274316454	0.0548066206	0.1557157729	0.0721323635	0.0885772917	0.0727388307	0.0951250353	0.1956205843
0.0428733846	0.1838440809	0.088256715	0.0628659779	0.0929345903	0.1026273811	0.1339498842	0.1081479	0.0816405163	0.0724510933	0.0998483871	0.0568851068	0.0715318743	0.034489707	0.1010167693	0.0568870701	0.0414834479	0.0110958512	0.0768178547	0.0428685787	0.0830290754	0.0477495995	0.025249492	0.0727768427	0.0270071128	0.1058486072	0.0740298467	0.0415169947	0.0482024038	0.0640520237	0.0775012248	0.0157703784	0.0428836278	0.1469739364	0.2007117693	0.1031236023	0.0811238589	0.0942112236	0.0982194368	0.0820011777	0.1007824983	0.159928749	0.1448968426	0.0745262916	0.1639050587	0.2431673153	0.118240489	0.0288895703	0.0658329927	0.0284813722
0.1334658374	0.1480635889	0.0215269331	0.0535528271	0.0923801062	0.0416747129	0.1135594547	0.0910762783	0.1664984312	0.0807126733	0.0786462852	0.0492915517	0.0584830093	0.1149794843	0.1942701126	0.1006894413	0.0437007084	0.1591848902	0.1878411483	0.0768930355	0.0711741055	0.0543956222	0.1759324612	0.0761613261	0.0781608156	0.2156474404	0.0474251405	0.1595677011	0.1272889211	0.1263975544	0.0612800686	0.0422881438	0.0343612535	0.054626099	0.1677254618	0.1938576266	0.1553597552	0.1007842216	0.1307463328	0.1509761062	0.0962577565	0.1298913859	0.0259265836	0.0298511056	0.0370689932	0.1775050341	0.1387324476	0.0161520991	0.1305075345	0.1032332885
0.0305362062	0.0704351903	0.068652168	0.0304796132	0.1391149854	0.0791397091	0.0728012703	0.1443911738	0.1135580106	0.0492806035	0.0793063636	0.0420893657	0.0872920239	0.1079159893	0.1400550361	0.0688902389	0.0508374667	0.1109447886	0.2234986456	0.1454568504	0.0856618384	0.0998019986	0.0622494351	0.0615904346	0.064148135	0.0823728351	0.0752132331	0.1477575738	0.0844673174	0.1577679955	0.0682339216	0.0436401558	0.0712282969	0.0964236046	0.1828294633	0.1153822778	0.0945229163	0.0743849117	0.0392797193	0.0922414092	0.0711036196	0.1154632439	0.0937399611	0.0811337564	0.0876828463	0.0431619041	0.0757965416	0.017457126	0.1959579839	0.1426906708
0.0772604039	0.0863962156	0.0601700659	0.0945772961	0.099667085	0.0524599139	0.0875616077	0.1022896984	0.064481905	0.01794411	0.0545674108	0.0725805437	0.052555621	0.0534566196	0.0967966317	0.0803963015	0.0733028831	0.1144832871	0.1106445875	0.1315869967	0.0502575489	0.0418802811	0.0420546528	0.0734318584	0.0955036439	0.1391264741	0.0708142483	0.0152935435	0.1056214361	0.1398672182	0.1506847806	0.0922834426	0.0528346767	0.0614045358	0.224339905	0.1518094104	0.1325284684	0.0880497925	0.145998593	0.1342495409	0.1165342823	0.0829910335	0.1632012961	0.0691769395	0.1273167697	0.0723641104	0.0712199841	0.2094263791	0.143802469	0.1267492089
0.0518900857	0.0771259034	0.0784026676	0.0679041291	0.1272712883	0.1633606228	0.208138849	0.2180914421	0.0854323916	0.1013438632	0.0941853747	0.1012571988	0.0309899494	0.0328523383	0.0887815996	0.035446545	0.0438391681	0.0759441876	0.1669681545	0.0574209913	0.0741329025	0.0046145415	0.026365334	0.0472785011	0.1955459607	0.1690088263	0.0676537092	0.0997820251	0.0700710438	0.0418494083	0.1805797093	0.0478986402	0.0798833611	0.2422717212	0.2369737204	0.1566674613	0.1022433635	0.0474930741	0.0609621006	0.0417309819	0.0233968	0.0495496251	0.0470267424	0.0404281752	0.0795353035	0.1108127348	0.1211087555	0.0995718398	0.0675340272	0.0410110619
0.0326314517	0.0992192084	0.1386256038	0.0389111322	0.1007097584	0.1657004197	0.0659074194	0.0894098631	0.043536784	0.0840353534	0.0550730448	0.0465657732	0.0578158483	0.0550823535	0.0666563615	0.02359929	0.1035714002	0.17673239	0.1776921725	0.0785831241	0.0980952526	0.0637189048	0.1332074835	0.0939698006	0.0855577878	0.0787207875	0.0781680906	0.1412969319	0.0137681234	0.0519119522	0.1137658177	0.0788696432	0.1285699606	0.1274494161	0.0368361454	0.1779299332	0.1799070825	0.2454802305	0.1464141786	0.0287437508	0.0184754876	0.0521333007	0.0654127746	0.0612664483	0.0818289722	0.1632626719	0.078799063	0.0943260179	0.1588679321	0.0636922764
0.058272037	0.1410412459	0.052666051	0.0865984004	0.147241037	0.0664725376	0.0843040669	0.1019086506	0.0774578886	0.0753301734	0.1055898526	0.0727624201	0.0111818009	0.0457054718	0.0979317535	0.1530981524	0.046152755	0.1347770539	0.187833838	0.0533701166	0.0323894823	0.1409469259	0.0409675839	0.0451206007	0.0825618431	0.0961134135	0.084158977	0.1003591537	0.0734401066	0.1011456027	0.1085665917	0.0894796282	0.1041044038	0.0524910438	0.0753224523	0.1242178538	0.0228158158	0.0656415888	0.1375467035	0.0616266372	0.0846441357	0.077628619	0.0759434223	0.0908829073	0.1950893961	0.1489187516	0.0914732939	0.0174390055	0.0685576879	0.0475259086
0.0665409309	0.0915263334	0.1723728177	0.1475605377	0.1694684006	0.218012139	0.1554106782	0.0853898256	0.0815454663	0.102961876	0.0245674291	0.0082884867	0.0535343074	0.0740396251	0.0409809311	0.0508011387	0.0328197823	0.0614235879	0.020173215	0.1066345951	0.0789690451	0.0843031548	0.0756509432	0.0955723546	0.0374895653	0.1523308461	0.0754918446	0.1457869795	0.0663769989	0.0773258758	0.0342633332	0.0698698918	0.1050835999	0.1559304157	0.0349752537	0.0377354799	0.0496798513	0.1292413608	0.0253643567	0.0969282738	0.0922364554	0.1136087155	0.0996176691	0.0656141899	0.1120105638	0.1122467695	0.066123913	0.0905438326	0.1140998621	0.0322069298
0.1089207167	0.0647808697	0.2891502669	0.1160846349	0.173436804	0.1161217374	0.0403080356	0.0479043373	0.0410163409	0.1106173018	0.1246713069	0.067779728	0.0527812092	0.0772654018	0.1779330353	0.084395802	0.0608954283	0.1129711111	0.1137112892	0.0351212786	0.0543469191	0.0755084295	0.0996054856	0.0296190299	0.0415293513	0.1216288895	0.0640456275	0.0752839135	0.0341027308	0.080721569	0.1487562416	0.0589470474	0.04282305	0.0557079636	0.0954028833	0.169764569	0.280649353	0.2166045256	0.271642829	0.0638544413	0.0369440707	0.0866154037	0.0468026472	0.0399297848	0.119156811	0.0747144194	0.1563919411	0.0662214606	0.0876225358	0.0288788957
0.0574055512	0.0814750861	0.0773843568	0.0273223466	0.0877081065	0.104198541	0.0886366602	0.0557172333	0.0689340038	0.1288551227	0.1012733117	0.0636454994	0.0681588517	0.0705835843	0.0741009896	0.0739180139	0.0182964545	0.0751213517	0.1178803491	0.0185818515	0.0811317457	0.0428854682	0.072200306	0.0466094665	0.0454912094	0.111454779	0.036656353	0.1722980836	0.0781381384	0.1283757366	0.1967522246	0.0506475822	0.0205174797	0.1207553059	0.1043341057	0.0328816062	0.0770264414	0.0624180299	0.09671177	0.0932983883	0.1214505523	0.099733945	0.1682717203	0.0660975025	0.1564466736	0.2440014462	0.0687884253	0.0811422981	0.2457520759	0.1598048577
0.0331307238	0.0487876728	0.0963024385	0.0525955409	0.2441338711	0.0934037673	0.1534907671	0.1005097445	0.0485219479	0.0814703028	0.0729548644	0.0799245491	0.0444990892	0.0541885912	0.0578229299	0.0947598897	0.0456521975	0.0419573046	0.0712470789	0.025945779	0.1125357942	0.081978123	0.0824221881	0.0950163067	0.0780809532	0.2054561779	0.0488447076	0.0629685678	0.1016576516	0.0163614691	0.0929314804	0.0744430465	0.1351933073	0.1650571723	0.1455888769	0.1351736958	0.1485570504	0.1892349188	0.0591648326	0.1228062117	0.1200010728	0.1968016271	0.0928227238	0.0791047633	0.0667806013	0.0908736183	0.0636985468	0.0444490671	0.0605912455	0.0640098636
0.0295375707	0.1134864406	0.1407987912	0.0470178307	0.1071797001	0.0817188551	0.1040224683	0.0639125633	0.0839711406	0.1073224101	0.0683746966	0.1063309384	0.0451858942	0.0461027451	0.0968621044	0.130020921	0.0515625229	0.0717540578	0.0772801325	0.0962432496	0.0402373917	0.0160084164	0.0534757412	0.044623913	0.0511884085	0.1320620888	0.0596039038	0.0317949479	0.0549733967	0.0956653018	0.0567657091	0.0534747863	0.0862812053	0.0390610939	0.0467251149	0.0950546905	0.2294096127	0.3014020207	0.1687880346	0.1110973744	0.1395359321	0.083781911	0.0484127777	0.0901828157	0.0211907537	0.0780393926	0.068311179	0.0706935877	0.1294745057	0.1589795841
0.0841288259	0.1423429052	0.2961380262	0.1279407249	0.071490764	0.0689426747	0.0844549265	0.0746536942	0.0600931007	0.0738175501	0.0578055642	0.1168779338	0.0486027643	0.0576788448	0.076473112	0.0788040799	0.100465399	0.1058079348	0.108131526	0.1062212997	0.0960006022	0.0736113377	0.0666801928	0.0623804294	0.0585891617	0.1241761183	0.0193524457	0.0606846017	0.0369154944	0.0287193285	0.0666066986	0.0751298069	0.0606308411	0.0765471724	0.0699075437	0.1501201439	0.2298156434	0.1136682581	0.3260186708	0.0979021915	0.1320697744	0.1123511801	0.0518745504	0.0674099723	0.0851307211	0.0501671204	0.0343541864	0.0816138301	0.0624922037	0.1162187876
0.0488308516	0.136809249	0.1407315071	0.1256783141	0.1217881712	0.1634266046	0.1085812171	0.0496607093	0.0178437811	0.0490202681	0.0216607346	0.0386284821	0.0393245036	0.0246928101	0.1473520138	0.1281454478	0.0495712029	0.0835470276	0.1087367636	0.0431641626	0.0348934838	0.0143051606	0.0445686832	0.0515229123	0.051397975	0.1030490456	0.0543143647	0.1091769884	0.0572651301	0.0702151153	0.0386015154	0.0346933849	0.0751491668	0.0956353739	0.0901267216	0.0485019136	0.0991395431	0.1729557015	0.0923293695	0.0776930909	0.1238444592	0.1145663	0.0670944217	0.0426583533	0.089831427	0.0628966526	0.1376933605	0.0581421837	0.139267386	0.1716149512
0.0828793876	0.0986800627	0.0689053698	0.1209886457	0.1031770541	0.1387523703	0.1126254656	0.0770619878	0.0783755836	0.0531498744	0.0273226954	0.0912714549	0.1068346868	0.0180330082	0.2704409494	0.0229412315	0.0483858736	0.1031080289	0.0640900731	0.0355160924	0.0800745487	0.0831598201	0.025417817	0.0412966705	0.0278471554	0.0556972655	0.0248318765	0.0395297845	0.0400718948	0.0445391294	0.070496698	0.021863233	0.0448179694	0.0977895496	0.2153861358	0.1600254653	0.1064797855	0.1420081504	0.1820306127	0.0909462513	0.0582492233	0.0317627254	0.0489599743	0.0610768663	0.0522147315	0.053359511	0.0711951306	0.0496549902	0.0879797282	0.0382370845
0.0899969413	0.1708905144	0.2127571973	0.1042110312	0.0512604566	0.1020666347	0.0524371923	0.0520816928	0.0490024604	0.0477874133	0.0387255745	0.0697484047	0.0534897572	0.0451838915	0.0385931615	0.0543473471	0.0144457985	0.0331471253	0.0160786569	0.0151686979	0.0743421316	0.0878123928	0.0639294387	0.1117417381	0.1131678253	0.0771510414	0.091675144	0.0715628511	0.0927966818	0.0454289825	0.1512268168	0.077915478	0.0598162267	0.0367495959	0.0438028211	0.0415974962	0.0364483667	0.0806737541	0.1379546862	0.0265487594	0.1874729774	0.0749071418	0.0287305547	0.0996499429	0.133147923	0.238309261	0.0984413086	0.1077564926	0.0458174028	0.0567311042
0.0426484336	0.0655461603	0.1712466696	0.1601886182	0.1094912524	0.1473928979	0.2185778845	0.136846939	0.1175965407	0.0415860837	0.0454676328	0.0708970073	0.0750019981	0.0876936197	0.0520125845	0.0578088317	0.0426359534	0.0881571677	0.0356558345	0.0666729811	0.1173696187	0.0900843332	0.1185538083	0.1232925644	0.0925271141	0.1361535888	0.0883967672	0.1140882869	0.0339374854	0.0294707821	0.074862388	0.056954958	0.056671732	0.0485251339	0.0738794763	0.0088045508	0.0578123801	0.1630472691	0.0714395513	0.0656467391	0.0356749582	0.0290666734	0.0299325604	0.0387455106	0.0668091342	0.1239841128	0.0964364182	0.1255794524	0.2549266655	0.2305329628
0.0807091257	0.1298494401	0.1569981599	0.1079728233	0.3157771304	0.0905161764	0.134059423	0.0726643156	0.0273443755	0.0241485286	0.0733043119	0.0512938963	0.0626151689	0.0444179685	0.1946565602	0.144747936	0.0454135378	0.0392814328	0.1207289349	0.0578530168	0.0451596604	0.0490833564	0.0668476975	0.1350265728	0.0960197609	0.104422176	0.0876121305	0.1413087759	0.0709126478	0.0131741927	0.0589928419	0.1498792884	0.1129437435	0.1483543685	0.0943319049	0.1131448853	0.0445865117	0.1118046237	0.1475644911	0.0569646274	0.0782200287	0.1021657306	0.071346912	0.0517400131	0.1004290559	0.0742850844	0.107989822	0.0677849899	0.0929099501	0.1514729831
0.0791890245	0.0990059661	0.1910343934	0.0737048871	0.1526919181	0.1458058575	0.2693948293	0.2478836667	0.072874016	0.041948208	0.0606585536	0.1151577896	0.0517094597	0.0472682001	0.1728712385	0.1555939429	0.1029483264	0.018949218	0.0173540933	0.0640468636	0.0390253518	0.0783139339	0.0631195443	0.036242238	0.0673168068	0.0860753661	0.0631694504	0.0517097832	0.1421123609	0.0541624989	0.1061304216	0.0629647063	0.0374303132	0.04962467	0.0755596056	0.0586363715	0.051900564	0.0475478642	0.0413567989	0.0655507585	0.1456566569	0.1328763478	0.0651086063	0.0474623077	0.076245499	0.1043468121	0.0813863444	0.0568497319	0.2757430093	0.1506598976
0.0492201383	0.0555113425	0.0346627684	0.0281358082	0.0296578275	0.06832538	0.1074552049	0.1010974597	0.0888162677	0.0945249221	0.0877312327	0.1695849974	0.1103181581	0.1001560739	0.090565058	0.2974960854	0.040704244	0.1000681621	0.21786046	0.0253490268	0.0856682264	0.0712004257	0.0859591148	0.1095250557	0.0530593587	0.0226960276	0.0455441005	0.0734452227	0.0663081307	0.0587241707	0.0876743522	0.0660799882	0.0438360688	0.0384390314	0.0242913382	0.0121428143	0.0370224831	0.0893133447	0.2082224292	0.1288635828	0.1022968445	0.0574172157	0.0560306913	0.0482759563	0.0492466573	0.0701066029	0.0451809587	0.0420207934	0.0942365105	0.0618294855
0.035991526	0.1089454547	0.1687785183	0.1788583532	0.1101872929	0.2407999761	0.1100605132	0.0650787924	0.0563733284	0.0432933467	0.0926648025	0.0497811981	0.0361600978	0.0989672499	0.0471677074	0.0578277838	0.0238996898	0.0655788222	0.0411258991	0.07375473	0.0995616061	0.0933992479	0.1543280943	0.0811729628	0.1207864715	0.0816761263	0.0344555463	0.035174328	0.1602262522	0.1627792176	0.292919372	0.2312819009	0.236261294	0.1665570846	0.0363766321	0.0707976234	0.0553540509	0.0580518995	0.0663329631	0.0302130122	0.1017181041	0.1130655762	0.0947498139	0.0786329971	0.0236104883	0.0362514511	0.0368554765	0.0774464172	0.1192290739	0.1959222471
0.0565341787	0.0820091588	0.1781279095	0.0799063269	0.237785561	0.1996941026	0.0870955589	0.1318026292	0.095179765	0.1547482324	0.0769129581	0.1550287879	0.1316488656	0.1023311434	0.1406319879	0.1919534454	0.0445259684	0.0793265763	0.1252035809	0.1482349133	0.2279186526	0.1663730499	0.2363281742	0.0686550889	0.0661735474	0.0726431241	0.0878327313	0.0454369956	0.0585643424	0.056051151	0.1113075978	0.0517562159	0.0767068995	0.0758723635	0.0295564938	0.0430766768	0.0952802785	0.0491835029	0.1245641334	0.0845022076	0.0386115512	0.1260704778	0.0280504452	0.030313352	0.021989393	0.0523570966	0.0315888447	0.0791153845	0.0442776947	0.0583891534
0.0801150798	0.1615228518	0.1057023827	0.0237244479	0.1303803057	0.1094408869	0.169837035	0.0992703791	0.1148019965	0.104264828	0.037052577	0.0778760322	0.1064080644	0.1112672249	0.0622544225	0.0515075827	0.043675199	0.0629636967	0.0573764862	0.0585611494	0.103068959	0.0875471275	0.1333397617	0.0950290393	0.0394336202	0.082512714	0.0918860634	0.0993136673	0.0986860039	0.0881671178	0.1239233917	0.1304621375	0.1090884634	0.0878575012	0.0568907479	0.039055939	0.0389008898	0.0413014239	0.0513013925	0.0546812214	0.0768183959	0.0605985275	0.0599280416	0.0385542872	0.0509422417	0.0370445553	0.0094418965	0.0246670024	0.0212785027	0.054481617
0.0083987512	0.0375481265	0.0999379643	0.0242784159	0.0281391384	0.0970531241	0.0313389049	0.0541875922	0.08161005	0.0789038698	0.0821624252	0.1499348717	0.069155265	0.011022818	0.0723838968	0.0913620685	0.0512997759	0.0593088229	0.1010999044	0.1055643044	0.1692554401	0.1276203586	0.1482388662	0.1133300818	0.0876428373	0.0510801303	0.0656485809	0.0618098597	0.0508901706	0.0330971436	0.0517133648	0.0838694829	0.0395646811	0.0632043256	0.0751438693	0.0396107053	0.021010515	0.0479882995	0.0847694246	0.069351949	0.0624382338	0.0743919901	0.0491277527	0.0349365543	0.0703769693	0.085583098	0.0754907832	0.0784446455	0.0362895129	0.0667632449
0.0165200955	0.088348767	0.0941438027	0.0631991476	0.1700629397	0.0158774104	0.0256645379	0.0613161151	0.0626944143	0.0898461645	0.0649374776	0.0834465682	0.0265476752	0.0774270868	0.2055733708	0.3224051248	0.0460620068	0.1300361924	0.1798095728	0.1174454216	0.2031617277	0.117118001	0.1365515798	0.0630978461	0.0322993553	0.0505404501	0.0634162994	0.083470397	0.1002912146	0.0601670548	0.071797489	0.094506393	0.0739745829	0.0276606703	0.0613154857	0.0203326827	0.0771700623	0.0663555428	0.1501485374	0.1075960639	0.1199898624	0.0526641857	0.0647180067	0.0388570145	0.0589982044	0.1108294757	0.0347456456	0.0194715979	0.0750723584	0.0940099722
0.0289690252	0.0380028766	0.079325796	0.0361007626	0.125634599	0.111137933	0.1219002633	0.0335624795	0.113883046	0.1061862853	0.0573266143	0.12122489	0.1610782368	0.167588651	0.1976474675	0.1285216959	0.1305326293	0.055721742	0.0916571146	0.1149543473	0.1112560538	0.0303547641	0.07187164	0.1245025591	0.11310747	0.0801045864	0.0938456723	0.0414189496	0.0904704858	0.0166903533	0.075645639	0.056112807	0.0160744986	0.0464292184	0.0321293607	0.0454509673	0.0761305975	0.0545405568	0.1105191021	0.0401139646	0.1448493092	0.0603957895	0.1244240181	0.0750886821	0.1018866275	0.0967298993	0.0798733596	0.0286186727	0.1258699539	0.0752290528
0.0543229392	0.0471352457	0.0861755382	0.0332854988	0.1120316488	0.1092766074	0.1262690316	0.0851807002	0.0555782258	0.1505741385	0.1420633517	0.2132374278	0.0995850975	0.1251945758	0.0927506199	0.0508524507	0.0168793505	0.0166548912	0.0295606993	0.0364137184	0.0278029033	0.1042466274	0.1531053005	0.2083895911	0.1614689004	0.0618686965	0.0181162939	0.0634803135	0.0741613998	0.0692481538	0.2379240742	0.1694190421	0.1610087442	0.1320686544	0.0401283697	0.0195605024	0.0430495173	0.0601332869	0.035732477	0.0431158732	0.0641351768	0.0969138145	0.0577269082	0.0986293839	0.0576004887	0.0274143204	0.0738452891	0.0242243995	0.1136261679	0.1166526588
0.0369096173	0.0238278274	0.055939394	0.0753563402	0.1007476305	0.0896815615	0.0434387502	0.0702652847	0.1551625732	0.1293482826	0.0784048635	0.1496481667	0.0904270044	0.069308636	0.1087703216	0.0797359042	0.0406952163	0.0568830297	0.0776022628	0.1889755059	0.2405615753	0.1326526474	0.0713363676	0.0410495082	0.0519573392	0.0499402541	0.0709109277	0.1045706411	0.0794309999	0.042960735	0.1056241502	0.0324873106	0.045108315	0.0246374875	0.0379758218	0.0500473732	0.0523155371	0.052133638	0.1024777846	0.0851600459	0.0531175236	0.0477527717	0.0683273667	0.0690552752	0.0478567116	0.0148295296	0.0961155071	0.0726546734	0.0474081491	0.1215732189
0.026531258	0.0720170996	0.0882783507	0.0669194085	0.0610331523	0.0334074887	0.056630959	0.036410852	0.065310509	0.0439151442	0.0650989975	0.0686213331	0.0511000297	0.0799133992	0.1865421471	0.167712229	0.152503204	0.0252742006	0.0572516221	0.0547285004	0.0537569914	0.1171385875	0.1592178119	0.0224994649	0.0493161831	0.045234921	0.0427016079	0.0231379715	0.1533854801	0.1025294711	0.2325739436	0.1441899463	0.1319406856	0.0762915306	0.0502435698	0.0386449058	0.0527966726	0.0810525637	0.1051526869	0.0677750946	0.0970830162	0.160077319	0.1322866927	0.1513188353	0.1495124073	0.1648649363	0.1482699013	0.0965937038	0.0717339887	0.0393799296
0.0220632698	0.0766860167	0.0539320339	0.0780583287	0.0577039088	0.0553053127	0.0323145157	0.1161909818	0.1235281962	0.0566171896	0.0729950238	0.0970913814	0.0927927946	0.0692092954	0.1285678796	0.2212845898	0.1511068424	0.0721900512	0.0549602582	0.0973210905	0.1032286421	0.0384505869	0.1418324504	0.1667675334	0.1129655005	0.0641340217	0.0254329475	0.0564518278	0.2514613976	0.1577757139	0.2696285564	0.1119857059	0.0740631819	0.1292419167	0.0336691715	0.048785339	0.0567391457	0.0472336785	0.0533671656	0.1301319142	0.1370799949	0.0933445387	0.0446134211	0.0307308459	0.0642838219	0.0781171705	0.0691616363	0.0959846704	0.0885341936	0.0810659597
0.0183176388	0.0804074383	0.0973977948	0.1158960562	0.1147099705	0.0527064842	0.0350515484	0.078429061	0.0603556826	0.1236236944	0.063536767	0.1000530863	0.0936196104	0.0655576399	0.1562806043	0.2167990125	0.1752280782	0.0727809902	0.0443511931	0.0447576359	0.0465054225	0.112042013	0.0898316632	0.0977719485	0.0486679667	0.0912676094	0.0882754029	0.0477164642	0.2350786815	0.1303566876	0.1346673647	0.0465277017	0.0411975405	0.0277980403	0.0207921816	0.0397558665	0.0501362786	0.0662556374	0.0473689712	0.0977972992	0.0674255318	0.0406798194	0.0386428917	0.0729110516	0.0356794479	0.046668466	0.0887795064	0.0915844831	0.0228214844	0.0463694206
0.0227943705	0.0324680127	0.021682314	0.0522159506	0.0957849916	0.0159586926	0.064091255	0.0167143448	0.1366640398	0.1439024031	0.1281724624	0.1444495696	0.0784396415	0.0802229709	0.0888446509	0.063058295	0.0591259799	0.0532308176	0.0785647205	0.081954413	0.0731122652	0.0342033528	0.0451992933	0.1121944298	0.1348700629	0.0760965537	0.0429773677	0.1132818608	0.1118208959	0.0326052499	0.053447568	0.0814575004	0.0544628442	0.0675117723	0.0929785156	0.0582355786	0.0627047195	0.0642588567	0.098017677	0.0271386229	0.0816879202	0.0687591908	0.0419206284	0.0774349922	0.054175308	0.0793929681	0.11353925	0.1035637192	0.0869106655	0.1414368425
0.0196126171	0.0550372373	0.0298949508	0.0505033614	0.0416095026	0.0565478258	0.0541739154	0.063323971	0.1060793133	0.1109103558	0.045761698	0.1863405005	0.1959941441	0.1925008927	0.0461315169	0.0256461812	0.0629039157	0.0493635822	0.0656068161	0.0359387791	0.0528006801	0.1129500446	0.121836339	0.1236531668	0.1002426736	0.0945837332	0.1001923871	0.1149707408	0.2019773988	0.1350987812	0.1345756676	0.1348020182	0.1171908733	0.104007695	0.0818663355	0.0535350775	0.0537022414	0.0255323258	0.0365206855	0.0563323131	0.0711313084	0.0723351797	0.093363538	0.0235991667	0.0472189219	0.0542816752	0.0812065874	0.08120308	0.0477176582	0.0207688647
0.0315228945	0.0399997434	0.0859466479	0.1354953735	0.1649509472	0.0984833223	0.0560346639	0.0626425515	0.1156587864	0.1393583919	0.0514111284	0.1360213057	0.143914526	0.1514688605	0.080186846	0.068487452	0.0504687898	0.0715196984	0.0310094098	0.0417582741	0.1013647402	0.0482529004	0.0167556715	0.1501994405	0.2126655636	0.1123851591	0.066068768	0.0854256066	0.0734365129	0.0358088798	0.0292241966	0.1101484738	0.1157198745	0.1600983193	0.0406329113	0.0539135663	0.0480304172	0.047953058	0.0652724201	0.1068757945	0.1319533942	0.1069305217	0.0877207655	0.0670318069	0.0622130124	0.0673959437	0.0495707812	0.088392058	0.0731130006	0.1565852008
0.0512085958	0.0500215874	0.1208194738	0.1931573759	0.1897917405	0.098137756	0.0797784964	0.0731866793	0.110034215	0.0659025647	0.052133686	0.0878807841	0.0876657739	0.0746266492	0.0828118483	0.1537183618	0.0925627193	0.0505207362	0.0434020916	0.0335152411	0.157964452	0.1001620482	0.0668813521	0.0168329587	0.0808395197	0.0928456742	0.0803926223	0.0938886221	0.2047701491	0.1413417779	0.2332584223	0.1318291239	0.0495129148	0.0054793098	0.042690357	0.0201052693	0.0315022332	0.0805806886	0.0475066593	0.0298905188	0.1647503103	0.1449659453	0.1170261117	0.1018342991	0.1115368838	0.1061561634	0.1308111295	0.0501550782	0.0699015124	0.0705554672
0.0218822888	0.0351395393	0.0189257334	0.0865466595	0.1491768608	0.0828579525	0.041472935	0.0635756208	0.0869981537	0.0378038958	0.0501777774	0.1075320061	0.1021936088	0.0948872142	0.0749596786	0.1195388891	0.0498306997	0.0580973731	0.0852932714	0.0803580345	0.1140542452	0.0551122142	0.1531346478	0.1358665404	0.18367104	0.1491066758	0.0976315716	0.0886157019	0.1196145543	0.0555631096	0.1244012918	0.1020929715	0.0863012735	0.101464365	0.0470023142	0.0407529725	0.0829240237	0.0713187342	0.0391543821	0.0197748065	0.02444153	0.0477762838	0.0322403652	0.0596225761	0.0205343212	0.0686178346	0.069304153	0.1173383983	0.0172790664	0.0420447697
0.0380747498	0.0340196026	0.103828064	0.1394070558	0.1294462994	0.1003084976	0.0316738801	0.1001324801	0.1321544241	0.1029532668	0.0681050007	0.0643997176	0.0697264309	0.0313263722	0.1066522728	0.1103429173	0.0518251367	0.0175897536	0.0368878528	0.0586994933	0.1010248937	0.1264075409	0.171636285	0.2418131609	0.3158335333	0.0653686969	0.0491325892	0.0092408725	0.0345439919	0.1086636485	0.0856083269	0.0758391117	0.0470653766	0.0126310774	0.0288513414	0.0096736517	0.0212519088	0.0522077041	0.0201511729	0.0261418102	0.1893571151	0.1724049073	0.1708214	0.1694477904	0.1252476141	0.0477907531	0.0356371595	0.0277658019	0.0606823694	0.0315982164
0.0335105646	0.0264582464	0.0350603704	0.0606421544	0.0858690234	0.0822028698	0.0284622576	0.0301906522	0.1383220943	0.1172050454	0.0705781846	0.036601782	0.0508735945	0.0833883777	0.0599847175	0.0461941349	0.0195997123	0.1116134778	0.1285915739	0.1436314047	0.1766435672	0.1123499063	0.1211132372	0.0395026382	0.0450276961	0.0465695016	0.046582171	0.0678450836	0.1041141816	0.1010846444	0.1196437261	0.0814481498	0.0696207921	0.0774839392	0.0343855301	0.0813018402	0.0180142626	0.0369760547	0.0814861041	0.105476294	0.0997880695	0.0097145259	0.0976007342	0.1092857196	0.1077705196	0.1502683213	0.0949584995	0.084241293	0.0322528907	0.102214561
0.0344287842	0.0467632303	0.0509289596	0.051007909	0.0913186557	0.0662843223	0.0497603137	0.0790264928	0.1033043755	0.0986519028	0.0520957215	0.1071703954	0.065596879	0.0748659608	0.1224816227	0.1667241872	0.1411419017	0.0598986642	0.0404857141	0.088590312	0.0731466331	0.0473483246	0.1783247428	0.1937191352	0.0565293453	0.0539728684	0.092327903	0.0512355576	0.1127067004	0.0544337702	0.1028685222	0.0674115167	0.0326560973	0.0494611313	0.0476745153	0.0509693682	0.0286323038	0.0184280744	0.0344649339	0.0113903386	0.0199084741	0.0956300141	0.0918892507	0.0961672383	0.0561406895	0.0512301613	0.0208420651	0.093052732	0.1394183081	0.1695055488
0.0237779321	0.0756565639	0.0616885916	0.1052387344	0.1617776174	0.1498028052	0.086873151	0.0669680301	0.0998660942	0.0424808717	0.0840181801	0.1728312996	0.1924991385	0.2370338357	0.0841991594	0.1397001579	0.1568473811	0.0901647974	0.0682593365	0.0330651566	0.0269274907	0.0403005037	0.2047957109	0.190822682	0.1007306797	0.0711947484	0.0675981568	0.0561581764	0.0504397499	0.0427648566	0.0611931321	0.0347424995	0.0536702769	0.0648267797	0.0471507315	0.0955282058	0.050028833	0.1082606853	0.1093776662	0.2188428027	0.1076603564	0.0651709591	0.0744266489	0.0601668082	0.0225200448	0.0310585198	0.0257592678	0.0271584795	0.0917566246	0.0734218552
0.0316494183	0.0837455389	0.1314344974	0.0986182887	0.1060991055	0.0677535418	0.0344235225	0.0845865309	0.131223768	0.1885670371	0.2050057886	0.3089393262	0.0719578238	0.0725830268	0.0728086636	0.060771789	0.1252384728	0.0445280918	0.0495422701	0.0319276487	0.0833930331	0.0657009075	0.0572302726	0.0758301084	0.1000141415	0.0717270857	0.0850716845	0.1240062544	0.1505375494	0.033525604	0.1037375787	0.0607578818	0.090597035	0.057809586	0.0428392637	0.0619033274	0.0453656646	0.0687440094	0.0706146546	0.0205504939	0.0427231348	0.0694157958	0.0463183594	0.0799089811	0.0334854089	0.0442062054	0.0391364138	0.0215022152	0.0920869504	0.0286333999
0.0593548513	0.0439150503	0.0495713245	0.0472589912	0.0732848048	0.0561710322	0.0222495367	0.0444984483	0.0345205668	0.0598507451	0.0923505006	0.131760206	0.0556128945	0.0549057988	0.1778655097	0.1317813629	0.1669710933	0.0461108508	0.0600054838	0.0366420238	0.0323954176	0.0398827898	0.1890626347	0.1971532517	0.2213744286	0.1264157127	0.1082116929	0.0997207853	0.201762849	0.0963408229	0.0981789224	0.0596100234	0.0753902032	0.031861258	0.0420437188	0.0225041981	0.0196949401	0.0121166699	0.0467075236	0.0397204939	0.0976637943	0.1111461638	0.1058683933	0.1217454577	0.0295857836	0.0507790845	0.0215944869	0.0976572551	0.0499528387	0.0333506874
0.0493770005	0.039165765	0.0794643259	0.0719786573	0.0590566382	0.0497295186	0.012921713	0.0165156324	0.0258736269	0.0740825659	0.1133257133	0.1638334905	0.0572251497	0.0468662299	0.0319111007	0.0484451111	0.0406785886	0.034065	0.0392220126	0.0317673788	0.0698520534	0.0696905043	0.1655219945	0.1903794327	0.2032022606	0.2050378258	0.0474173152	0.0469910517	0.1142718842	0.0887475478	0.0866469318	0.0793975536	0.0299412093	0.0465884428	0.0217921642	0.0114069963	0.0210839126	0.0440838455	0.0761625211	0.1143673572	0.0973906685	0.0394899002	0.016585291	0.0468025895	0.079214419	0.1182416709	0.1345118648	0.0925195937	0.0580162636	0.0995908611
0.0859282735	0.093802739	0.0593967702	0.09552497	0.0828108603	0.0701802576	0.027238956	0.0863725528	0.1038544684	0.1188492467	0.0763961556	0.1990077856	0.120119668	0.173989053	0.140888719	0.0709102383	0.1946354573	0.0565820218	0.0269733707	0.1246001778	0.1135212281	0.1204559889	0.1065115334	0.0836344893	0.125593777	0.0636034842	0.0923922552	0.0577417557	0.1763343135	0.0842939873	0.1429607597	0.0575084023	0.121252095	0.0400572253	0.0702696811	0.0728743014	0.0336458128	0.0545325382	0.1396836627	0.2249999783	0.0945230797	0.0831874916	0.0935102924	0.0653839682	0.0666883422	0.0584002679	0.0618169472	0.0138078339	0.0499156667	0.0485619055
0.0282706068	0.047665414	0.0430366159	0.0403345581	0.0542197173	0.0516662347	0.0266957364	0.2246013854	0.3723312969	0.2815402026	0.1372457355	0.0695747849	0.0183732408	0.0280987018	0.0325498702	0.0272037829	0.057285584	0.0300455259	0.0506375618	0.0614820528	0.1435576763	0.1430429477	0.1695109339	0.0489182374	0.0337024092	0.0738459817	0.0611264891	0.0245044725	0.0672384802	0.0563705143	0.0419196937	0.0385368969	0.0498167775	0.0886122809	0.0437204721	0.0269546384	0.040076769	0.0228449054	0.0446094224	0.0611418058	0.068691565	0.0362981567	0.033570619	0.0658837178	0.0989958342	0.1151929565	0.0897514631	0.1057367418	0.027415514	0.037117958
0.022849158	0.0601524698	0.0319588271	0.0797721172	0.0898025627	0.0523226914	0.0664275896	0.1748898643	0.1567188949	0.0252430031	0.0258167736	0.0194086967	0.0599973533	0.0619725547	0.0866582816	0.0582712972	0.0281306961	0.0150359552	0.0556523492	0.074351145	0.1283320187	0.0476162482	0.1268936328	0.1416311184	0.0899928518	0.0783086647	0.092374963	0.0931010992	0.1204799289	0.0834514616	0.07672774	0.0298067273	0.0176012842	0.025721073	0.0278349729	0.0195465838	0.0358036129	0.056907795	0.0331345439	0.0149689664	0.16081973	0.1522572958	0.1276572549	0.1138690881	0.0634739595	0.0468901935	0.0656098664	0.0328948572	0.1078205718	0.1059343095
0.0602792425	0.0805589308	0.0991880634	0.0908201994	0.0939267522	0.1168367941	0.0493142175	0.0533793795	0.1514279096	0.1906822496	0.1075173266	0.142224633	0.0993733052	0.0809214834	0.0973332882	0.1352021061	0.07714705	0.0550124486	0.0936247691	0.1085543921	0.117245334	0.10481087	0.1406796747	0.1668814886	0.0596751491	0.0398412023	0.0178248914	0.0474977652	0.0190229426	0.0121724243	0.0646291469	0.0625999756	0.0788481227	0.0679037407	0.0724564907	0.0736377576	0.0204439198	0.0712615259	0.0271084182	0.1261844327	0.1659312597	0.1183404841	0.0342512032	0.0617540393	0.0572581194	0.0310793245	0.0695256924	0.0794142156	0.0176255138	0.0436210007
0.0265221306	0.0436852721	0.0953841953	0.106243888	0.0720276542	0.0933481887	0.1009899149	0.1058968781	0.1157195366	0.0391739142	0.024003291	0.0680475027	0.0663674876	0.0719683034	0.0723814452	0.1077589402	0.0807851789	0.0256244125	0.1466941768	0.1964642234	0.2852054122	0.0743187344	0.0313321944	0.0855041393	0.0929752974	0.0109163575	0.2202746507	0.2096965121	0.2940290066	0.0895663984	0.1389071732	0.0358421612	0.0534147212	0.0439977008	0.0165605802	0.0233117269	0.0515415798	0.049207319	0.0326621088	0.0540059069	0.1233353989	0.0711597625	0.0731237593	0.0720302543	0.0501203854	0.0947622478	0.1134774503	0.1189336005	0.044785729	0.0409777163
0.0400477061	0.0342235433	0.0486688873	0.0569704211	0.0219871976	0.0751580927	0.0526144327	0.0366395285	0.0274127037	0.0648172522	0.0672307966	0.0822260193	0.0860901851	0.0633899776	0.0815262663	0.0374547535	0.1345368296	0.0506363531	0.0702030222	0.0694273938	0.0662344093	0.0455159221	0.1618598879	0.1570906426	0.1301976655	0.0492675669	0.0583968242	0.0216085105	0.0881281383	0.0461328276	0.0632479208	0.0059643167	0.0245627736	0.0348961993	0.0337429962	0.0676388054	0.1084059501	0.013916138	0.0836504468	0.0969846291	0.0335411471	0.0637974949	0.0748487105	0.1487288298	0.1552076537	0.1931004179	0.1615851882	0.1105939258	0.0731756858	0.1076772491
0.0491489924	0.0669223912	0.0727975791	0.1086754621	0.1117594865	0.072717777	0.0614123745	0.1309310615	0.1517537983	0.113227137	0.0537297537	0.0687064858	0.0923981543	0.0931652524	0.1367099881	0.1788272498	0.0553523172	0.0348832745	0.0763960201	0.0504636033	0.0974356224	0.0946935345	0.0973126815	0.1189128554	0.0745735062	0.0778481846	0.0218579606	0.0426381545	0.0191078624	0.0163627295	0.0646537072	0.0382856711	0.0439463845	0.0384330299	0.0336567806	0.0719815055	0.0729466518	0.0735007488	0.0482017024	0.1677627464	0.1098914846	0.0877954124	0.048235486	0.0420538136	0.0453698517	0.0474491097	0.076863443	0.028143628	0.211265147	0.2076882395
0.0711793271	0.0794769228	0.0469032567	0.0628045972	0.0767036992	0.0330155344	0.0398565668	0.091678219	0.0933894405	0.1691741148	0.2300679539	0.1269081578	0.17800593	0.070496289	0.0681051481	0.1131808122	0.0892074934	0.0287539905	0.0604347099	0.023758048	0.0502373565	0.0512432034	0.0975628935	0.1184236856	0.190292905	0.1757829703	0.1268663575	0.0740435047	0.0956531152	0.0571367058	0.0537172944	0.0831648999	0.0919038995	0.0143393376	0.0405159259	0.0813366746	0.1201868884	0.093673377	0.0159939258	0.0522334505	0.0707667115	0.0543713398	0.0551243194	0.0852562638	0.0432160683	0.0858345662	0.0854341329	0.1335345223	0.0612598216	0.0823079312
0.0423269066	0.04528348	0.0464745996	0.0754512966	0.1328042641	0.1184761337	0.048196668	0.1611844936	0.186435161	0.0486410793	0.09206377	0.1012217655	0.1346184348	0.0508283322	0.0658337643	0.0432646485	0.0967021564	0.0575024225	0.0432993362	0.0267370408	0.0582681073	0.148922784	0.0825741098	0.1003005825	0.2258910177	0.2838147518	0.0697951007	0.0381575471	0.0406987184	0.0265636935	0.0941994535	0.0747119778	0.0535315276	0.0621225661	0.0151854021	0.0105564855	0.0805553329	0.0834217455	0.0494533082	0.0220651227	0.0941175245	0.0543978328	0.0928644253	0.0408812554	0.0276506136	0.059247681	0.0967272958	0.0621696571	0.0566934409	0.0684687134
0.0198314745	0.0615458652	0.0803245496	0.050356904	0.0455148542	0.0908087317	0.0463242315	0.0409751491	0.1124120912	0.176360497	0.1552310633	0.0838500278	0.0926836397	0.1044671909	0.1021641537	0.1185222185	0.0427060845	0.0314529019	0.0424226801	0.0724507468	0.0823276818	0.115963957	0.1648276634	0.1855109926	0.1686494706	0.0830083436	0.0798739521	0.0842667285	0.1116588887	0.0704092978	0.1039511657	0.0544589201	0.0674574973	0.0972565297	0.014464365	0.048953558	0.0371701836	0.006740142	0.0271836093	0.0405659493	0.0517939301	0.0352732942	0.0433614389	0.0271957204	0.0851871965	0.0550709706	0.0406742668	0.0951912413	0.1252521363	0.1414460511
0.0676884598	0.0692520009	0.0960943979	0.1300116043	0.1280385768	0.0681718607	0.0418918214	0.1080884218	0.1266687403	0.1251163053	0.1722040369	0.1093773266	0.0744471894	0.0924684078	0.0344322964	0.0406088583	0.0373761943	0.0669923006	0.110093542	0.1968183573	0.2856240711	0.0968307997	0.0866988858	0.0805682274	0.0487073082	0.0350623864	0.0617813511	0.0265086779	0.0280675439	0.0966397763	0.0895958835	0.0375492452	0.0294758694	0.0435969145	0.0299098902	0.0701082057	0.097398052	0.062547159	0.1319099903	0.0188224545	0.0559940479	0.09145203	0.071858815	0.0508917926	0.0496143695	0.0741352938	0.094199489	0.1324227951	0.0131782759	0.0065174442
0.007389835	0.0487040869	0.0431904458	0.1372705603	0.0575990818	0.1207174661	0.0762413347	0.0309333229	0.2144953294	0.1935500186	0.0843614107	0.0766879305	0.1084244987	0.0776663456	0.0486313003	0.0440936809	0.0655305707	0.0260731143	0.131119334	0.1584175994	0.1872195032	0.120143522	0.1088123649	0.1241430725	0.1485828057	0.0465353624	0.0734858957	0.1507894056	0.1637569431	0.0524964634	0.0483525885	0.0788079312	0.043822286	0.0625491502	0.0555124701	0.0359153212	0.0779451415	0.1410660775	0.1500497505	0.262014789	0.1129663501	0.0573622079	0.086645466	0.0215388821	0.0425537349	0.0789751651	0.0621293677	0.1010801373	0.045804747	0.060420914
0.0173018521	0.0667706484	0.058070101	0.0774764456	0.0223486411	0.1146744611	0.0803180407	0.1338971451	0.1151813942	0.057547458	0.1254896741	0.0741185936	0.1541756861	0.1194576701	0.1332948886	0.0576768964	0.0815516189	0.0567058821	0.0576119448	0.0681731682	0.1047527813	0.0697243969	0.0678431875	0.138148267	0.1352319299	0.053319478	0.0262382967	0.0877635129	0.0800211782	0.08268306	0.0776877127	0.0729055712	0.0415338136	0.0446954005	0.0323116885	0.0266569287	0.0464289505	0.0600769307	0.1152278367	0.1305299273	0.1103902158	0.1037896189	0.1084571467	0.1286706698	0.0668479556	0.0338118148	0.0465359719	0.0961820704	0.1609122341	0.1350193291
0.0119449015	0.0158108462	0.0481509596	0.0631540144	0.0670777605	0.0537659224	0.0147899013	0.0411402505	0.1251341798	0.0980286849	0.0673639388	0.0835042969	0.0997371335	0.037385532	0.0110758449	0.0453537234	0.0444751583	0.0419063931	0.2183072729	0.1783805217	0.177488233	0.0810769602	0.1309251686	0.0377852753	0.0568776567	0.0883679789	0.1564320629	0.1428235822	0.1873185616	0.0210955892	0.0460789562	0.0387695768	0.0679631574	0.0097283676	0.0416176443	0.1037379723	0.0745868163	0.1316214332	0.1175664779	0.0295355709	0.0536618086	0.0420623372	0.0820476686	0.1208728536	0.070059706	0.0772604173	0.0152517418	0.0540819255	0.1314046898	0.1055153603
0.045684728	0.0765587876	0.0709733384	0.0213099119	0.1003239585	0.1051881895	0.0990897968	0.03997897	0.0257623733	0.1235492079	0.1081821045	0.1332422621	0.1658398928	0.0702940662	0.160380593	0.1265585753	0.0293814561	0.0800364142	0.0876444197	0.0463976339	0.0924536402	0.0930580107	0.1248731693	0.1771472086	0.1243841464	0.0862736612	0.0961213519	0.0153855582	0.0522266634	0.0555631877	0.0900685351	0.1363760422	0.0455428869	0.0691655868	0.0307240183	0.1120589189	0.0859589283	0.245088278	0.1730730037	0.1982710866	0.0781948183	0.1085380216	0.0875233159	0.0624053653	0.0240987565	0.0194734037	0.0172808206	0.0351839364	0.0791603017	0.1145768124
0.0081875187	0.0703062012	0.0594302539	0.0566008957	0.0454585162	0.1453673977	0.1795950195	0.1188188983	0.1006898436	0.0698032681	0.0220139278	0.1487169295	0.1887252897	0.1492685113	0.1408410369	0.24133141	0.2237252028	0.1615392897	0.1352415626	0.0218887228	0.0942130464	0.05418641	0.0803241835	0.0932769527	0.1460228453	0.1480467041	0.0272936037	0.0619505447	0.0407455437	0.107690477	0.0726181035	0.0706043946	0.0884878126	0.0845138084	0.0346476473	0.0192923946	0.0356357081	0.0665828128	0.0142903103	0.063915654	0.1292693375	0.0726474491	0.1033024733	0.059171193	0.0209656459	0.0669021673	0.0202522522	0.0420730479	0.054754923	0.0819986179
0.0294063351	0.0701209698	0.043769254	0.0901024107	0.173742246	0.1301869662	0.0875214437	0.1516698999	0.101995151	0.0162115837	0.0886391664	0.1216709368	0.0478094894	0.0639467049	0.0755105303	0.0586916715	0.1231135599	0.0253173466	0.0608706668	0.0339564239	0.0736638338	0.0294483171	0.0495755795	0.0499225207	0.0281126292	0.07734742	0.1053351883	0.0536919126	0.0894574493	0.0419064823	0.2030848499	0.2792681888	0.0511854487	0.1209409664	0.0562943633	0.0591785447	0.058242313	0.0949175972	0.1015057168	0.036348633	0.1024913179	0.0453679634	0.0402086345	0.0687842871	0.069160825	0.0904912793	0.0919773466	0.1274807538	0.0795176497	0.0514492078
0.0655619396	0.1068838616	0.180666062	0.1541706978	0.0439950953	0.1875314933	0.1355925351	0.1202799192	0.1057324936	0.0742272974	0.053806786	0.0816032418	0.0575719726	0.0618431305	0.0326334712	0.0613220496	0.0266431288	0.0500929575	0.0575246325	0.0196631935	0.0761289444	0.0697352098	0.1334854268	0.1335966703	0.1116042432	0.063027167	0.087886676	0.115713138	0.1512319862	0.0981007251	0.1015328548	0.0556041879	0.0492777892	0.0424647804	0.0191975342	0.0160258305	0.0629745944	0.0481986678	0.1149512725	0.2004829608	0.1280834307	0.0449438347	0.0539825032	0.0194770627	0.0374302719	0.0371512975	0.0204798685	0.0266287429	0.0335034064	0.058302904
0.0762236278	0.0803812739	0.0305569537	0.0752590641	0.0664896872	0.0599035387	0.0806375731	0.0662130114	0.0479688932	0.0666768187	0.0474494921	0.1204700448	0.1722539511	0.0542100242	0.0522387845	0.0286761496	0.1355780257	0.0776438682	0.1005087754	0.0375996024	0.0546357742	0.1272036415	0.1251316438	0.0342060547	0.1025836089	0.0815005668	0.0655841107	0.0757856255	0.0737875034	0.0444104785	0.0308254145	0.0826865467	0.0377733071	0.0265359791	0.0605151087	0.1209068074	0.0932710999	0.1903441883	0.1911911346	0.0520206285	0.1733388016	0.1441883508	0.1526167862	0.1709740194	0.0944446371	0.1275239065	0.1208002557	0.2015479225	0.0725098188	0.0545249891
0.0196474096	0.0282925514	0.0577897608	0.0783298341	0.0625751266	0.0750312004	0.0673926762	0.1617480178	0.1407476786	0.1358420992	0.1620214115	0.0570796019	0.0899489427	0.0515389935	0.0338438691	0.104423762	0.1652886349	0.1378476349	0.1276695835	0.0797473597	0.059937443	0.0824922837	0.1443664584	0.1023898129	0.1185075124	0.0852799414	0.1383814797	0.0907061422	0.0437620735	0.0712991965	0.0592257615	0.0623922663	0.081497273	0.0493045291	0.0206533135	0.020557728	0.0206332268	0.0672292862	0.038694806	0.0608058893	0.0434404609	0.0188653584	0.0217501323	0.0436504191	0.054772171	0.0586935734	0.0480645301	0.0396212415	0.0807516992	0.0705866546
0.0411365142	0.0692158902	0.0847575633	0.0844807872	0.073905871	0.1394744814	0.1111577156	0.0970530292	0.0844891646	0.02181082	0.0390006654	0.0607777687	0.0266577064	0.0328511417	0.0608743821	0.1386291317	0.1914842398	0.1179220256	0.0901380312	0.0525383106	0.0602538871	0.046835796	0.0848638694	0.1234093088	0.1987901779	0.1349278108	0.0490225341	0.0771465663	0.1105206012	0.1147826199	0.0535707581	0.0331912649	0.053053358	0.0697799571	0.0204878505	0.0581344983	0.0816850939	0.0156186717	0.0616541824	0.012978121	0.0439324568	0.0773720451	0.0202784954	0.0489061453	0.0556014248	0.1379572385	0.0891577041	0.1123192042	0.1818730657	0.1370074578
0.0405443246	0.0351137216	0.1052789427	0.1357459849	0.0945294258	0.1962049008	0.1553295709	0.1558598663	0.0386556161	0.0594573316	0.0791779554	0.1528777072	0.1523511893	0.1358713402	0.0807241543	0.1568589818	0.174275794	0.1129554465	0.1279113797	0.0564252288	0.0643537874	0.0674725505	0.075482026	0.0655755968	0.1880100686	0.1970910546	0.1034655339	0.0779139057	0.1624481773	0.0684500799	0.0764704352	0.0454677061	0.0238619075	0.0406804531	0.0092146902	0.0237320126	0.092337685	0.214418258	0.1425518977	0.0203126736	0.0792460472	0.0522048218	0.0504565757	0.0245189958	0.0639642511	0.0401116416	0.0472745367	0.0330007713	0.0340881795	0.0411926576
0.062543103	0.0871793481	0.046654199	0.0677445017	0.1104546129	0.0817246297	0.0853583688	0.1632161975	0.2076932202	0.2213613485	0.0963937634	0.045415816	0.0234486462	0.0212233255	0.0259540487	0.0494990911	0.1048500705	0.0773533736	0.0367957329	0.024085313	0.0831536674	0.0509474681	0.0180211205	0.0147009115	0.0247962636	0.0638678893	0.0690760978	0.0933813002	0.0776896488	0.0985225597	0.0444898603	0.0524728919	0.0259502758	0.0078540998	0.0143752982	0.041401569	0.0378269303	0.0981875219	0.0673291864	0.0353991139	0.1101135258	0.1056949522	0.089936338	0.0977098025	0.0516552897	0.0984886358	0.0717254453	0.1505007614	0.0641693508	0.0866204223
0.0448367731	0.1195086662	0.1963156655	0.2242168977	0.1006414349	0.1972157122	0.0464898675	0.0827252628	0.0402951057	0.0208287776	0.0174253939	0.0375910824	0.0272462078	0.043606878	0.0543041898	0.0993590558	0.2117970797	0.1409238448	0.1072263635	0.0467698907	0.0507529223	0.0647050272	0.0429130055	0.0183279108	0.0608031812	0.1085353638	0.0904387012	0.111406894	0.1147078791	0.0917797962	0.0591394452	0.1720791358	0.1387271407	0.0157422455	0.0409602059	0.0408077967	0.0790165474	0.0546699308	0.1556732427	0.2294515539	0.1085401223	0.0492734241	0.033516366	0.0407918423	0.0440281754	0.0675749959	0.0470107646	0.0650722081	0.0191406162	0.0766131024
0.1865461785	0.2572601448	0.2290211111	0.216858163	0.07876147	0.0887772795	0.0541736523	0.1285015867	0.1327401554	0.0369997311	0.0491632986	0.1091689615	0.0867234377	0.0103860918	0.023862171	0.022223475	0.0764687648	0.0466883091	0.0223845706	0.0294414471	0.0542641661	0.1234124139	0.1278290352	0.0820277248	0.0478466065	0.1012135851	0.0991847656	0.0612178768	0.0940185957	0.1022431463	0.2250508341	0.2494549822	0.0726325628	0.0972769101	0.0208608932	0.0581727201	0.1015143346	0.1353655032	0.0485306651	0.0623283981	0.0501688394	0.0247395423	0.0080548915	0.0197415897	0.0221871899	0.0395663149	0.0496223681	0.0460899863	0.0377167519	0.0140483076
0.0935494066	0.0663557417	0.0244076021	0.0679224713	0.0660511622	0.1247874856	0.1400787294	0.1042755198	0.0166471833	0.0547752032	0.0436109562	0.0920870754	0.0293915772	0.0366476903	0.0394918571	0.0270838894	0.0220429275	0.0727881398	0.178973637	0.1152195782	0.2119654482	0.2034803675	0.0601788756	0.0625506784	0.0767876104	0.083727057	0.0667120727	0.0469153385	0.1239639819	0.2409289396	0.1039091015	0.0336868154	0.0570231258	0.1016249555	0.0192378545	0.1203966167	0.0798599604	0.152919759	0.1602507451	0.0203253271	0.0542690807	0.0382021662	0.0568419007	0.0362596504	0.0384566451	0.0397983632	0.1022315091	0.1038590858	0.0726901398	0.0857961924
0.0871968126	0.1661981704	0.1358168612	0.1173692356	0.0451529018	0.1853407182	0.1748103613	0.1866524115	0.062817533	0.0697446102	0.1327641556	0.0798122947	0.094533961	0.0713393552	0.0497978681	0.043070417	0.0338912567	0.02189957	0.0786814987	0.0440687004	0.037411326	0.0310303148	0.024391946	0.0510396029	0.1772160481	0.1864100029	0.1858938671	0.0373458074	0.0733526582	0.1209903989	0.1586391857	0.2245324914	0.0736006417	0.1402877402	0.0189368894	0.048214169	0.0514766108	0.0978607394	0.0674000564	0.0673322084	0.0598489641	0.0342034883	0.0357172116	0.0335051437	0.0398785026	0.0677905357	0.0464599618	0.0344188749	0.1344567143	0.1675008864
0.1017136065	0.0647190454	0.0448333713	0.0446439915	0.0522298843	0.1041194705	0.0816177385	0.0916555226	0.0607098385	0.093004589	0.1511982807	0.1297609712	0.1254721526	0.0809982734	0.0714562723	0.0932180078	0.0899090394	0.0402609428	0.1048212641	0.0929261384	0.1598487815	0.1412497595	0.0957701442	0.1100790487	0.1386969834	0.1198319018	0.0782228547	0.0474369563	0.0847610092	0.200882228	0.1634287896	0.0616644335	0.2109109142	0.1691225298	0.0107108182	0.0682839632	0.0757246319	0.0166771179	0.0213771529	0.0619331306	0.0822995704	0.0387289592	0.0562416125	0.0438524214	0.0194854959	0.0918751178	0.0464655491	0.1003831923	0.0702718023	0.0450355021
0.006285584	0.0379868564	0.014397934	0.0405278773	0.0787302356	0.0235303938	0.0549835397	0.0729261681	0.0533306033	0.03862871	0.0226282845	0.1673926168	0.2564593723	0.1447523637	0.0699549994	0.0787574474	0.0739369692	0.0620317618	0.0942329454	0.129562461	0.0880825716	0.0630211432	0.085801425	0.1493669188	0.1308187003	0.1364026345	0.1514755357	0.1004228246	0.2033551637	0.2760759711	0.1327877727	0.1032276225	0.0524610158	0.083365841	0.0292381426	0.089379323	0.0752886471	0.0802402129	0.102819221	0.0586184507	0.0660955405	0.0056458598	0.0871970193	0.1119311967	0.0698831649	0.0629654051	0.03753001	0.0488459352	0.0394913031	0.0520205909
0.2375953922	0.2119265967	0.0716294291	0.0952604238	0.0329872227	0.0784967743	0.0778024587	0.1793239209	0.1307061735	0.0504881365	0.0523362644	0.039661374	0.1028049408	0.1138416662	0.0543372766	0.0844865033	0.0416207769	0.0315985639	0.0721008335	0.0661109534	0.0481709353	0.0711549487	0.1004141942	0.0666324073	0.068780535	0.1718101632	0.188803391	0.0405266895	0.0270856197	0.0622431281	0.0536917181	0.0419685966	0.0352622971	0.0451114315	0.0389730235	0.1178281303	0.0628632062	0.0540186655	0.0915941849	0.0144217723	0.134631681	0.0721068621	0.1070963641	0.0655764703	0.0521571425	0.0962555221	0.1099096432	0.1371145075	0.0201407476	0.0305914566
0.053169895	0.083428638	0.0786100863	0.0713913432	0.0938626422	0.1476325681	0.1156965596	0.1450055066	0.0929366998	0.0710033988	0.0887260997	0.0583230962	0.0691583263	0.0714495278	0.0726239688	0.2078553631	0.2283835016	0.0487814775	0.0797489994	0.0647697352	0.0539462236	0.1386715787	0.1041800633	0.0695201347	0.1379054551	0.1670828976	0.167560618	0.030392932	0.0313433772	0.0595227515	0.0733119474	0.0539541661	0.0683087469	0.0530185471	0.0233751677	0.0387314336	0.0141762584	0.0234248109	0.0435551315	0.1137688303	0.1211897868	0.0584378181	0.031705231	0.031754457	0.0048101176	0.0589049874	0.0679409424	0.0218343471	0.0370854613	0.1285164735
0.0833662449	0.1229764375	0.0934538314	0.1227897578	0.0377571306	0.0889799546	0.0719593296	0.1444760188	0.0977362504	0.0517533274	0.0529163935	0.0387209644	0.0493160104	0.0714930174	0.0216184472	0.0973916255	0.0859382212	0.088343471	0.0540018415	0.0244300191	0.1295958818	0.1989308164	0.1354125925	0.0458531423	0.0928310775	0.0926858001	0.1017780714	0.0234516425	0.0307070048	0.0188151155	0.0356448781	0.0628344544	0.2462297392	0.2467150159	0.0362061823	0.0383480894	0.0634252856	0.1024633968	0.1352079627	0.098336792	0.1100748066	0.0806140219	0.1479555011	0.1168249902	0.0228079522	0.0286758033	0.0547965751	0.0201758397	0.0298940509	0.0456595508
0.057417969	0.051157232	0.0993591256	0.1035840186	0.0493926411	0.1279166706	0.0385722712	0.0804479813	0.0492798056	0.0264773072	0.0654398667	0.1587109834	0.0719917724	0.0942262184	0.0856349935	0.1023089881	0.1296900079	0.1269861858	0.1542620511	0.1023216519	0.1510871602	0.2797100421	0.1584777804	0.0463394511	0.0610693233	0.1353215022	0.1481237243	0.0496476995	0.0458969363	0.0339010774	0.0741132675	0.0530923256	0.1596510332	0.1801533825	0.0548738753	0.0618160744	0.0469200652	0.0588882984	0.0248974048	0.0353174036	0.032085703	0.0637655769	0.0511636547	0.0886443596	0.0592870619	0.0747423355	0.0874456297	0.113495338	0.1258117617	0.131449534
0.0911472313	0.1129630927	0.0817731522	0.0639425366	0.0489512119	0.0497560447	0.0113861757	0.0496341115	0.0823216917	0.1506569579	0.123498345	0.0725444934	0.1540138626	0.1046414749	0.1101523014	0.0606394796	0.0406608634	0.1067660761	0.1592236305	0.1138586777	0.0203875717	0.0265953607	0.0271650087	0.0607612137	0.1546389361	0.1578298419	0.1498327881	0.1803756561	0.1537508755	0.1860545196	0.1006284476	0.1808242283	0.0792083016	0.0255575793	0.0323613984	0.0958779897	0.0768466386	0.0357591612	0.0721374106	0.0849324936	0.2048954872	0.0530801202	0.1283902097	0.1360519096	0.1191079492	0.1204221911	0.0626950228	0.0077363783	0.0627751712	0.0735206404
0.0226934	0.0900610193	0.1525353049	0.1845955412	0.1671777635	0.1993101942	0.0456773015	0.0550863705	0.0494837251	0.1525392525	0.2224635674	0.1264845736	0.0675423321	0.1691147971	0.0860316775	0.0334238989	0.0281900351	0.0429010199	0.0603721921	0.0579010821	0.0854766615	0.0768427677	0.0220049485	0.0171179427	0.0186569208	0.1572658417	0.1792448664	0.0758285175	0.0251732462	0.0168729708	0.0318070792	0.1412220139	0.2590503622	0.1547240556	0.0190091885	0.0410653073	0.0624043952	0.1077896208	0.1358202612	0.120288003	0.0595660146	0.0454968451	0.0523030682	0.0586826567	0.0470069736	0.1180042411	0.0694650163	0.0845878996	0.0672022091	0.0661775061
0.0444102722	0.1238521355	0.1260808747	0.0203851314	0.0414759155	0.0264156953	0.0245125698	0.1686439026	0.1483608909	0.1542546414	0.163209204	0.0741048355	0.1679324814	0.1757074341	0.0918079482	0.1637686012	0.1685898506	0.0296356738	0.1054905745	0.123495	0.1160222112	0.0689022737	0.0446484095	0.0855861092	0.1366545831	0.1519024613	0.1280501655	0.1131964533	0.0640783834	0.0383942155	0.0395182154	0.0410897948	0.0470936445	0.0215839781	0.0197787699	0.0881393079	0.0806589615	0.1974721404	0.1581996309	0.0193459236	0.0223990391	0.113251846	0.0970674336	0.0620383634	0.0610228088	0.0144305208	0.0753746779	0.0742012308	0.087334936	0.0904029459
0.1414389539	0.1268806168	0.0641854002	0.0632365644	0.0545763896	0.1002351776	0.0898371999	0.228335151	0.21372796	0.0635312761	0.0076404613	0.0304055593	0.0267439751	0.0605075044	0.0676693731	0.1207107026	0.0550131769	0.1223576542	0.1151536541	0.0448775417	0.1423829623	0.214116155	0.1103534467	0.0291263097	0.0249520787	0.1477567478	0.1625422533	0.0665113157	0.0960173607	0.0274062734	0.1258207232	0.2053239687	0.0822876596	0.1495417386	0.039149047	0.0717691186	0.0585694934	0.0757988966	0.0597415241	0.0349451776	0.0588277107	0.0599636649	0.0567376113	0.0646217396	0.0441583606	0.0982066865	0.0314880461	0.0391356152	0.0720361908	0.0504018691
0.0055185009	0.0338441214	0.111906633	0.1534601368	0.0657845318	0.0362862614	0.0520699366	0.1258104335	0.0807989063	0.0995570137	0.0849313712	0.0543817796	0.0424100926	0.0268086172	0.1430691967	0.1741623969	0.1277391045	0.0413987633	0.0249136101	0.0442678064	0.0442780893	0.0405901012	0.0361726246	0.0533052057	0.1034012698	0.0850214573	0.0582478549	0.0391588209	0.0121612129	0.0735539287	0.0632289364	0.0561650308	0.1011182444	0.0831876175	0.0262214157	0.0423922505	0.030974735	0.0508027131	0.047995909	0.1205502475	0.0910206542	0.0639930824	0.130263967	0.1492184675	0.1766832944	0.0757113242	0.098304002	0.0238062128	0.1517994929	0.1508018807
0.1372191909	0.105778047	0.0890174642	0.0655350416	0.098963183	0.0842009312	0.0719914122	0.0604718768	0.0313393889	0.0940514491	0.1122084318	0.0368612559	0.0336188985	0.0588874141	0.0858235839	0.0657384607	0.1067821616	0.0413596288	0.208505313	0.2004970645	0.122866142	0.1282988541	0.0763894888	0.0284209334	0.1205352602	0.173865449	0.1482197762	0.0278278448	0.0797794307	0.1257362226	0.0731901814	0.1029229178	0.0707767913	0.0290635071	0.0260643032	0.0131484208	0.0385246913	0.038028446	0.0241295807	0.0415700932	0.0965358756	0.0900502954	0.0774161519	0.110682102	0.0996593538	0.1494216141	0.0847895749	0.1462009577	0.0285826321	0.0380645162
0.0526309621	0.0703133438	0.0693258135	0.0534414989	0.0588780804	0.1026794175	0.1027354587	0.0660148258	0.0780646834	0.1149225634	0.0539052203	0.1354945429	0.132728703	0.1128545281	0.2128547276	0.1305909856	0.1233448092	0.0577268034	0.070229333	0.0714522641	0.0252801545	0.0448334772	0.0420423488	0.0540187582	0.1346404878	0.1184131396	0.1423745367	0.1314168136	0.0284973452	0.0279661031	0.0516129397	0.0769885223	0.050727939	0.0374148371	0.0341116023	0.1611323905	0.1289752911	0.0700069112	0.125825786	0.073519873	0.0680178173	0.0332100001	0.0217986747	0.028178898	0.0100196211	0.0549020733	0.0511590262	0.0911984659	0.031164754	0.0526416652
0.132777654	0.1410020966	0.0720109332	0.0459408049	0.0659864645	0.087541582	0.1071773474	0.0336136588	0.0405262471	0.0993097055	0.0937380097	0.0923093573	0.0834572109	0.077280422	0.0849875852	0.0440052398	0.0563002397	0.0709882931	0.2866800938	0.1991497533	0.0336532951	0.0483890347	0.0437717793	0.0283565911	0.0443419281	0.0976483636	0.1590405008	0.1687387683	0.0719355655	0.1671660065	0.1597289498	0.0607561675	0.0926562853	0.1323133718	0.0198187641	0.0575425223	0.0454699942	0.0723749911	0.0676427989	0.0069742192	0.0457204639	0.0207689673	0.0653235115	0.0429157559	0.0378415458	0.0863491678	0.1426474713	0.0423434585	0.0647366025	0.07563476
0.1857682215	0.1912413789	0.0638935269	0.0540136623	0.1139548649	0.1264148541	0.0567637546	0.0158932285	0.0198664127	0.024502849	0.0172622731	0.0323485671	0.0282191752	0.0770570527	0.0649095196	0.1809200682	0.2103430383	0.0943673073	0.1572813512	0.0712822051	0.0609848935	0.0418430549	0.0413121125	0.0360256171	0.086783546	0.0708046135	0.133067948	0.1006826759	0.1344616215	0.0805951842	0.0773934308	0.1447108927	0.1263968145	0.0879834079	0.0194589191	0.0417068066	0.0372943402	0.0368455223	0.0084252562	0.0407548651	0.0222156314	0.0410845807	0.1022279029	0.0737650092	0.0350698386	0.1134744554	0.0951995965	0.0538186516	0.0141173111	0.0225056066
0.018085227	0.0243787159	0.0797212923	0.0827340657	0.0302600163	0.0803516387	0.0531754545	0.1097304186	0.0352776499	0.1417995803	0.1398561646	0.1098408865	0.0720612169	0.1449617814	0.1265903511	0.146238014	0.1580221435	0.1059688955	0.1682111867	0.1263989683	0.1150367317	0.1766543261	0.1386214442	0.0277626298	0.025395245	0.0737574823	0.1109311302	0.1456692847	0.0980164654	0.0310606769	0.0397463883	0.0174440476	0.0574767205	0.0610539556	0.0072061708	0.141728304	0.2452983109	0.1698230887	0.0512599935	0.0087733974	0.1536281247	0.1322883362	0.0358765601	0.0996806857	0.0721448793	0.090181136	0.0780646628	0.0775588135	0.0752523618	0.0459903525
0.0933125447	0.0790579986	0.0367157959	0.0211635602	0.0331640848	0.0982749926	0.0867562512	0.0414503275	0.069938541	0.0704985605	0.0455141922	0.0537825163	0.0454395445	0.285851786	0.2847741237	0.1399341199	0.1347997137	0.1310377452	0.1829077651	0.1520707087	0.1125908263	0.0685186414	0.0284640984	0.012940767	0.0263161974	0.0606587675	0.0272037596	0.1398239508	0.181356767	0.2208685781	0.1866683516	0.1713118247	0.0558055927	0.0081941776	0.0173222205	0.1016594515	0.0532544178	0.0756402651	0.0874366751	0.0425885919	0.0491371942	0.0303785861	0.0781231365	0.1390651639	0.0837497112	0.0870791575	0.1658862594	0.1348242798	0.0922147542	0.0830277254
0.17240367	0.1584336127	0.0527960633	0.0869865255	0.0167564064	0.0615371354	0.0481648676	0.0637653489	0.0837250162	0.1760854014	0.1745558178	0.0576171324	0.0268793588	0.142908743	0.1137991482	0.0768735374	0.0629760523	0.04929558	0.1411754347	0.1319750721	0.107372753	0.0858237289	0.0157822127	0.0288376774	0.0253771231	0.0147671741	0.0263117228	0.0477046264	0.0553738501	0.050674945	0.0719799558	0.1216800845	0.1290533272	0.0784974327	0.0124735709	0.0507442389	0.1040134773	0.0971133692	0.0396749276	0.028969599	0.0843757771	0.2003576642	0.1305776518	0.1028664248	0.1121766034	0.1472954383	0.0738610643	0.093459445	0.0165009255	0.0453847739
0.0129652439	0.0958586899	0.1009019139	0.0289076851	0.1137112672	0.1116723304	0.0742174974	0.046170093	0.0144480522	0.0279804635	0.0487151009	0.0520354923	0.0530153057	0.128180747	0.115234964	0.0367392501	0.0078124112	0.0449359615	0.1764644911	0.1489610757	0.0513001585	0.0644594408	0.0732265871	0.0417097136	0.0475800963	0.0726386297	0.1274324265	0.0766590465	0.0154533302	0.0332505196	0.0550705611	0.0410940043	0.0192100601	0.0256326801	0.0212864527	0.1756368942	0.1857945755	0.0125380255	0.0413926759	0.0172089454	0.1114548829	0.0932660161	0.1077532625	0.1382797125	0.0827947332	0.0816587716	0.1034659297	0.1386471104	0.0538111329	0.0411435621
0.0248637885	0.1012605486	0.1056544414	0.0094317381	0.0109534232	0.0291763243	0.0887432874	0.0980001039	0.0749591622	0.0240962001	0.0577471173	0.0435968246	0.0207579031	0.0694225914	0.0859877224	0.0259799556	0.0542024204	0.0450695826	0.1934192774	0.18145674	0.0509410997	0.0166253577	0.0589889418	0.066320314	0.0425644168	0.2072819553	0.2644720207	0.1174982043	0.0193271531	0.030416837	0.094905073	0.2056373441	0.3292728406	0.2646814937	0.018175242	0.036537158	0.0889788079	0.022223018	0.0247349897	0.0310811821	0.0265579865	0.0295263238	0.050451735	0.0646074549	0.0354921168	0.0437004628	0.0257973064	0.0579871077	0.0268318679	0.0628868538
0.0411024173	0.0757529345	0.0659879565	0.0679956321	0.1422303667	0.0968430373	0.0906099559	0.1032445499	0.0417469541	0.133712167	0.2039948046	0.1146318639	0.0166212046	0.0852550624	0.1627629759	0.1595941745	0.1986772484	0.128616372	0.1384568572	0.0805423042	0.0461731404	0.0218533706	0.0585943896	0.0633029725	0.0158499056	0.2012823986	0.2553892998	0.0735962864	0.0099684563	0.0303096822	0.0285463087	0.0219942274	0.0619604561	0.0644671063	0.0187569792	0.0357476594	0.0374638408	0.0991473897	0.0929740432	0.0770225462	0.0806610181	0.0885932017	0.0719394407	0.0901768097	0.0987338157	0.0857307987	0.1869219674	0.1833531135	0.0758413302	0.1755999749
0.2771804783	0.2518432	0.0725191679	0.1242737228	0.0140423083	0.0509123005	0.0331300998	0.043781791	0.116436882	0.1720629038	0.1907448384	0.2295002067	0.2210761762	0.1279005728	0.0305829334	0.049822581	0.086192051	0.0471291927	0.1857212439	0.1683586436	0.019201356	0.0244192128	0.0355380284	0.0302991418	0.0166238299	0.126435136	0.2189769773	0.2226769684	0.1747640778	0.1581272413	0.1021313636	0.0337531677	0.0133058508	0.0159741157	0.0385146112	0.0952756537	0.0584912254	0.0587695339	0.0563233397	0.0514120561	0.2110308696	0.1449829491	0.1311322754	0.130267935	0.1264574086	0.1064119695	0.1274444931	0.1167025608	0.0152064797	0.0352629383
0.1593430866	0.1549597153	0.0863440157	0.093312128	0.1336195994	0.1133299367	0.0955956571	0.0764766156	0.0821792847	0.0298565282	0.042638654	0.0227218979	0.0309760954	0.0310088098	0.0490637484	0.1618575413	0.202737154	0.0749630763	0.1130087678	0.0046122341	0.0236383973	0.0519464796	0.070007948	0.0248544321	0.0276430181	0.0175487356	0.2911552412	0.3740365485	0.1688423262	0.013987973	0.021274384	0.0218666455	0.0269625034	0.0174324362	0.0301977378	0.0322999345	0.0525929099	0.029859685	0.0531360855	0.0151527288	0.0918626612	0.0436016291	0.0614484353	0.1406378039	0.1021884644	0.0721967121	0.0415955312	0.0383581705	0.1829707607	0.268177722
0.0277677873	0.1066641272	0.1149473007	0.0584126647	0.1216814627	0.0775636774	0.1049859067	0.0983500917	0.0128587779	0.0396664189	0.0618670096	0.1154329551	0.1362832625	0.1888470666	0.2133392187	0.1165020685	0.0984759259	0.0592901865	0.1560976046	0.1726366811	0.1073634448	0.0368704656	0.0300962121	0.0401303967	0.0580745772	0.0734633951	0.058797577	0.0328333638	0.0782180174	0.1187972402	0.0849376607	0.0799294282	0.0184570157	0.0246817373	0.0031376977	0.1225075738	0.1975724904	0.1101620848	0.0734210193	0.0928019482	0.1498503201	0.1054627226	0.0793996959	0.2154789941	0.1415849866	0.1773931813	0.0979621779	0.0927182927	0.0948106754	0.169576709
0.232715922	0.2072916171	0.0509141241	0.0401656507	0.0548177922	0.1748024872	0.1244322038	0.0639041252	0.0230810553	0.0828387763	0.0819452923	0.0507065595	0.1149152147	0.1791098525	0.186160183	0.1395869094	0.1606405011	0.0933764857	0.0958633035	0.0279387443	0.0179016147	0.0119060048	0.0107606336	0.0392349104	0.0445470736	0.0992638444	0.1217943434	0.1167138321	0.1499272499	0.2008335805	0.1341172976	0.1401092483	0.1476028546	0.0717686903	0.0219028801	0.0860132193	0.0599024287	0.1147142422	0.1129062394	0.0687567347	0.044685427	0.0121119449	0.0369224406	0.0665269422	0.0593471705	0.0629902851	0.0593702021	0.0717214527	0.0289061674	0.0273127102
0.101428123	0.137436027	0.0623402881	0.1077848635	0.1258919773	0.1273321671	0.086064099	0.078164908	0.0687653482	0.0336048362	0.0413085316	0.0299627883	0.0557407639	0.1933901574	0.2342544701	0.0874349334	0.0931066376	0.0760009433	0.1381109087	0.1857275527	0.1338677842	0.0262375373	0.0456694865	0.0316503741	0.0511868928	0.0604106375	0.1132845424	0.2387706812	0.1979951515	0.1510845592	0.0682084307	0.1169984886	0.0395259052	0.0278850019	0.0075944435	0.1261861989	0.1722403076	0.0608824954	0.0147368708	0.0273705786	0.0233633282	0.0481471217	0.0110671955	0.0388498697	0.070466563	0.171652333	0.0722472033	0.1089239707	0.0978465302	0.123142375
0.0774899188	0.0711816882	0.0660405644	0.1229601343	0.1799451773	0.1704295406	0.0909682018	0.0763857709	0.032877083	0.0283328091	0.057076095	0.0816398779	0.0283304338	0.0761710152	0.0904990475	0.124156138	0.1790028745	0.0720097513	0.102063674	0.072791819	0.0154620094	0.0115111596	0.0108675502	0.020874705	0.0508827145	0.0668982414	0.1540742834	0.1907953215	0.089513245	0.0989636673	0.1066730868	0.1110287792	0.04047435	0.0550948058	0.0449416963	0.2501332017	0.3865767812	0.1787842826	0.0763055397	0.0112012184	0.1499868153	0.1758882146	0.1295117376	0.059266019	0.040093603	0.0428144095	0.0504357582	0.0477253709	0.1013255485	0.1908819039
0.1150793309	0.1811691363	0.1585521744	0.1210365875	0.262941789	0.186785117	0.0487335467	0.0101202102	0.0366370435	0.0409304843	0.0369020808	0.0264475442	0.1141180547	0.1588296664	0.1207035376	0.0319422687	0.0308300891	0.1128192018	0.087887791	0.0791726111	0.014232118	0.0472526695	0.0551016279	0.0229260972	0.0178201152	0.0299010284	0.1300593967	0.1320061546	0.0960090816	0.1066263309	0.0182137871	0.0070100131	0.1131179906	0.0934467376	0.0236417211	0.1888414763	0.2375950349	0.1016851432	0.0213108976	0.0387181934	0.2347106674	0.2979062839	0.3129152255	0.1622708966	0.0736844615	0.0498257283	0.1622878925	0.1370133268	0.022567846	0.024386953
0.0388761029	0.1978029294	0.2086343528	0.0566755378	0.0232588281	0.0971103086	0.1125356826	0.1482370979	0.0570359805	0.0578042554	0.0835212081	0.031436738	0.0229925968	0.1182946675	0.1605164503	0.0744998785	0.0543716546	0.0688218976	0.1099311525	0.0504002748	0.025637517	0.0230356544	0.0518711688	0.0260436065	0.0475686856	0.0649934114	0.1134118856	0.1716971406	0.1114689312	0.1177668643	0.0457030702	0.0729067555	0.1131671339	0.0774838133	0.0358236078	0.1439569579	0.1206818685	0.0327242065	0.0570884552	0.0233311595	0.043261109	0.0672482467	0.0196608526	0.0570251123	0.1096503979	0.1396584637	0.0767711504	0.0573801617	0.0752774823	0.1191431573
0.085674516	0.3143395378	0.3788382203	0.1961916923	0.0376647219	0.023474379	0.0556491504	0.0689378916	0.0469935191	0.0281551274	0.0306303847	0.0308238924	0.0175869289	0.1198623208	0.1348989341	0.079990527	0.1068792789	0.0666031007	0.0867919719	0.0767459904	0.0467458464	0.0217529848	0.0154448484	0.0187605919	0.0202182411	0.06212962	0.1019952539	0.0681580833	0.050420584	0.0520219293	0.0171649661	0.0478431282	0.0223968815	0.0369100058	0.0157614777	0.0392424837	0.038617461	0.0261105168	0.0247503966	0.0319921627	0.0299291818	0.0978524054	0.2040249646	0.1264508564	0.1224702198	0.1117814543	0.1869879216	0.1052107652	0.0607597811	0.0459247573
0.0364060281	0.1169587145	0.1174483352	0.0423438601	0.0677059538	0.0844113811	0.1599045407	0.0765043869	0.0272029228	0.0356398357	0.0509119117	0.0310256058	0.0573668626	0.084900579	0.0950916813	0.057076839	0.1269411898	0.21227419	0.1230007838	0.0232697247	0.030838742	0.0132153435	0.0379390107	0.0262523516	0.0085696788	0.0507404929	0.0587842386	0.0515436624	0.0639116182	0.0375001922	0.0323611328	0.0292192989	0.0915470863	0.0786768487	0.0050501087	0.0261792959	0.0145537416	0.0194869784	0.0115004573	0.0712890312	0.1713820533	0.2662856014	0.2160104663	0.1182851613	0.122039464	0.151224238	0.2057972751	0.0879262593	0.0261619782	0.0079137321
0.0563177658	0.2578558277	0.2601981098	0.116299154	0.0253731015	0.0929469856	0.0741474916	0.0115786616	0.0163122192	0.0117248301	0.0069108932	0.0121774916	0.0837731482	0.0975123583	0.0199799346	0.0402899333	0.0318051003	0.0291206247	0.0489727055	0.0143100749	0.0894378258	0.1065493999	0.0785590577	0.0669697565	0.0400451128	0.0105007274	0.0288939167	0.0469087223	0.0461206713	0.0473181834	0.0422948977	0.0476663346	0.1320324941	0.1164907898	0.0328224916	0.0379738999	0.0842102872	0.0821868435	0.039605142	0.039579294	0.0997497769	0.1614589026	0.1158630809	0.1158811833	0.0351832662	0.0709930883	0.0466816539	0.0545761184	0.0136554469	0.0128685112
0.0814299285	0.1345466294	0.2303862361	0.3725063814	0.4493510351	0.3357228616	0.0163377295	0.0183817025	0.0481756466	0.06479052	0.0418311989	0.0290163831	0.0554661275	0.0572857507	0.0790006299	0.051948015	0.1500461601	0.1562391556	0.0428313965	0.0098467505	0.0135603992	0.0021211367	0.018857091	0.0243770264	0.0241420293	0.0428489473	0.07483173	0.0526759796	0.014309298	0.0085606389	0.0178859465	0.0202849216	0.0224839277	0.0486198699	0.0122222337	0.0384488729	0.0243726131	0.0406882291	0.0331888807	0.076808172	0.0692564149	0.1668204974	0.2812677965	0.1947105155	0.0779055579	0.1170640889	0.0329053232	0.0478579575	0.0538085439	0.0767867895
0.0625001387	0.1153760492	0.1094085975	0.0114540565	0.0317989244	0.02969612	0.0572861782	0.0419369965	0.0367788122	0.0589062548	0.0836446949	0.0436532031	0.0351347145	0.0696097798	0.0835355462	0.0759918657	0.1740136182	0.2208791685	0.1064392847	0.014324829	0.0318909316	0.0246333729	0.0510274219	0.0140410059	0.0096562951	0.0313911008	0.0323870793	0.0271914158	0.0263623443	0.0301206485	0.0175207154	0.0401037004	0.039686896	0.0268743247	0.0123984487	0.0533673212	0.0575595662	0.0135142313	0.0125432443	0.0487897151	0.1101368768	0.1302942956	0.0607455431	0.183460412	0.0836683139	0.3786675345	0.3706713459	0.1766009767	0.0702187116	0.0432540139
0.0799541454	0.0799470631	0.1527456022	0.1209702326	0.0536280899	0.0622845111	0.0271382434	0.0358790866	0.0399024366	0.018953612	0.0106600252	0.0035008463	0.0645605564	0.0923532991	0.0703971385	0.0593745559	0.1731406697	0.1906457682	0.1478244038	0.1184549885	0.0377555978	0.013776268	0.010775718	0.0053798717	0.0164197668	0.0399947884	0.0683501536	0.0380115314	0.0249864719	0.0319884963	0.01537689	0.0224742927	0.0162602341	0.0092160262	0.0240448652	0.1085181333	0.1399375261	0.0396008039	0.0249688531	0.0137107514	0.0430234052	0.0341083676	0.0765932719	0.2089564322	0.0900567293	0.2533113177	0.1895080073	0.1335156586	0.0125125975	0.0287392322
0.0345760003	0.0581738798	0.057619893	0.0295705533	0.0144329472	0.2753890726	0.6602564123	0.4238660742	0.0335993126	0.0329438856	0.0232857106	0.0382345598	0.0482453646	0.0571809319	0.1002989101	0.0655162732	0.1626992267	0.1714786204	0.050348808	0.0361859523	0.0565892293	0.0467328177	0.0209073632	0.0124783153	0.0280077259	0.0499049858	0.0610176281	0.0525251644	0.0335249514	0.0471373119	0.0360338403	0.0208081591	0.0437167065	0.0309214927	0.0087761323	0.0287485399	0.0256687338	0.0323519326	0.0300631294	0.0083177678	0.043410182	0.0330253745	0.0390529967	0.0155428083	0.0109414879	0.0763431694	0.1277468671	0.0848346674	0.0504879289	0.063028565
0.01336886	0.0280247565	0.0401054334	0.0666371173	0.0960825046	0.1202652016	0.2042226598	0.099348375	0.0310086804	0.0757258051	0.0486748591	0.0218748043	0.0655203095	0.0657700479	0.0276130005	0.0665512957	0.3633184392	0.5528885204	0.259135636	0.0487082665	0.0477957376	0.0704629252	0.0317676733	0.013205239	0.0268745294	0.0455997838	0.0179375907	0.011382028	0.0552325223	0.0430480388	0.0268248913	0.0145192108	0.0151661508	0.0173515746	0.0130071993	0.0258839767	0.025551303	0.0078349006	0.0231036919	0.0077465763	0.0918624543	0.1658694007	0.2089236789	0.1897373623	0.0714113874	0.2267471416	0.1310360996	0.0469824717	0.0107085529	0.0363776656
0.0385665238	0.0294591396	0.0174760658	0.0157656892	0.0454732072	0.0913740769	0.214913971	0.1363609798	0.0098475315	0.0252667923	0.0203060082	0.0441426851	0.0745606693	0.0413048273	0.0501061984	0.0213407898	0.1087739729	0.1776700896	0.1008996939	0.0281632177	0.0354077931	0.0343802255	0.0241436839	0.0152284435	0.0241361288	0.0406043762	0.0671026763	0.0199772991	0.0252673544	0.0300622537	0.019423996	0.019729114	0.0188660021	0.0129806934	0.0214001318	0.044990557	0.0761212391	0.0213547799	0.0096768113	0.0164563982	0.0491990942	0.0492458648	0.036509691	0.0067969214	0.015857877	0.0366360695	0.0717056618	0.0645776691	0.021523756	0.018448471
0.0288035639	0.0297267449	0.0199089591	0.040653902	0.0279536954	0.0396890268	0.0399898561	0.0114648603	0.0152109285	0.0127960784	0.0062480216	0.004709215	0.0066269706	0.0197691711	0.018732644	0.0418799247	0.0427835512	0.0332903287	0.0318271303	0.0245466069	0.0143855967	0.0198450057	0.0128085956	0.0167615789	0.0232730038	0.0190055533	0.0362549575	0.0448467588	0.0179527253	0.0158114833	0.0174143897	0.0305710173	0.0318517887	0.0073675902	0.0226508062	0.0112195539	0.0302582314	0.0208164119	0.0249966133	0.0049090615	0.0185356843	0.0225972881	0.1065932185	0.5871038991	0.6694317417	0.3213311105	0.1108490367	0.0344572176	0.0363031328	0.0231731584
0.2554315911	0.2106150809	0.1661006061	0.1737679495	0.1605838012	0.1540318106	0.1448727142	0.0934638728	0.0710537478	0.0708689048	0.0779578844	0.0811274071	0.0677249887	0.0765191703	0.1003480166	0.1516515133	0.1777682558	0.1026749175	0.1014954376	0.0691839117	0.0763329341	0.0518903854	0.0537510216	0.0475008532	0.0529700815	0.0638981292	0.0683570403	0.0574900739	0.0564799074	0.0462628707	0.0394783788	0.0386950368	0.0408955855	0.0581716815	0.0856962794	0.0832336816	0.0716269846	0.0828080329	0.0977038204	0.1003792442	0.0801294089	0.0454854973	0.0490802964	0.0585812522	0.0578890962	0.0563768844	0.0473046359	0.0562531664	0.1202224857	0.0816543411
0.1692524098	0.1494015171	0.1242461921	0.1492081099	0.1368173488	0.1524261547	0.1278746069	0.0716029899	0.0661133578	0.0691583731	0.0699152093	0.0647533474	0.0493608853	0.0585151257	0.0840839664	0.1421232404	0.1365322281	0.08479604	0.0716349413	0.0543098413	0.0694427422	0.0498111133	0.0514761816	0.0682600085	0.0796547557	0.08442146	0.1017996892	0.0842814162	0.0886933644	0.0878331907	0.0531766028	0.0473293589	0.0572427751	0.0589193013	0.0754947258	0.0910323479	0.0915919169	0.1108800436	0.1541185057	0.158024503	0.1127221456	0.0650853462	0.0820976458	0.0998652426	0.0883039972	0.0837974183	0.0705321112	0.0993373904	0.1548940618	0.1729607421
0.1063395378	0.0884532147	0.0729671344	0.0621946527	0.0762243679	0.0503550305	0.0497456847	0.0445003898	0.0327339849	0.0298458556	0.0363028968	0.0333753785	0.0407982577	0.0536450041	0.0787563102	0.166304039	0.1565990673	0.0894240212	0.0638505549	0.0407354612	0.033436913	0.0312878167	0.0335804383	0.0335692351	0.0492271878	0.0581860567	0.0787408609	0.0757383114	0.0875287636	0.0880417432	0.0530183158	0.0537373225	0.056427867	0.0696831991	0.1090948064	0.1215625725	0.1464347163	0.1441927555	0.2191765777	0.2443010618	0.2020898303	0.1187459557	0.1364870521	0.1844814892	0.1614479098	0.1560463707	0.1083526097	0.1391301946	0.205590238	0.1795229297
0.0619595791	0.0711318261	0.0661608278	0.0958783983	0.0876222445	0.1098760175	0.1032825828	0.0619808604	0.0330175521	0.0343145231	0.0347732392	0.0438159307	0.0411947263	0.0666025242	0.0907928136	0.2740486649	0.2984398788	0.2187795413	0.1298899793	0.0785831	0.0529921262	0.0297559663	0.025833765	0.0128089007	0.0182172543	0.0252487173	0.0355272099	0.0168547638	0.0256247064	0.0197578629	0.0178031228	0.0230188441	0.0390046506	0.0658828147	0.2419316785	0.2097917958	0.2880915211	0.1770174462	0.2881349057	0.2929657332	0.2147792546	0.111817582	0.112136449	0.1259855502	0.086649607	0.0554071224	0.0301868624	0.0185691163	0.0482261962	0.0814347549
0.1175440682	0.085631954	0.0505165508	0.0585693822	0.0560906373	0.0557433047	0.0335882659	0.0186249051	0.0097504277	0.0081391588	0.017850171	0.0314855911	0.0307406056	0.0522357213	0.071615555	0.2129002724	0.2288358754	0.1670094969	0.095461288	0.0567234707	0.0362228628	0.0171543185	0.0104597067	0.0091142195	0.022066457	0.0328948154	0.0512896768	0.0378693857	0.035274637	0.0229120593	0.0153455509	0.0315771323	0.0413198194	0.0718420761	0.1922729639	0.184727734	0.234801508	0.1526604619	0.2418171047	0.2127832615	0.1517930875	0.0821694037	0.0952951749	0.1639296382	0.127208776	0.1314632137	0.0766177666	0.1136861174	0.202064528	0.1822769568
0.0737006875	0.0696030713	0.0696244465	0.08506438	0.1276358818	0.1148902813	0.1235799155	0.087077903	0.0440587811	0.0426545119	0.0403975628	0.0388568276	0.0209600044	0.0224908031	0.0177117566	0.0411384593	0.0722008313	0.054276772	0.048120255	0.0392064662	0.043712259	0.0275494214	0.0310604662	0.0227862282	0.031732011	0.035603194	0.0573386896	0.0426964283	0.0429951364	0.0363200614	0.0205986041	0.0234433544	0.0189083129	0.0360186446	0.1267735202	0.0501578266	0.0300123049	0.0249069847	0.062286957	0.0965902431	0.0929958607	0.0542207696	0.0705611544	0.0930541773	0.0878241044	0.0982514797	0.0947620982	0.1376440108	0.3478503431	0.4404482659
[truncated: 49 more columns]
