# Supplementary material for: Analysis of the conformations of the HIV-1 protease from a large crystallographic data set
Source: Data Brief. 2017 Oct 6;15:696–700. doi: 10.1016/j.dib.2017.09.076 (PMC5671413; doi:10.1016/j.dib.2017.09.076)
Supplement: Supplementary file 4 — Supplementary material [file mmc2.csv]

PDB CODE	ID Cluster Number for 100% Seq. Identity	PC#1	PC#2
1AJV	101	-1.2361050912	-9.8515244991
1AJX	101	-4.2225084735	-7.5563591167
1C70	101	0.4274606341	-5.7810190309
1D4H	101	1.7825396254	-8.8506872152
1D4I	101	2.1092381444	-7.1387656256
1D4J	101	0.4806891433	-10.9046120233
1DIF	101	3.4955926625	15.6514613957
1EBW	101	1.0797116769	-3.739246451
1EBZ	101	0.5714213668	-5.8023091232
1EC0	101	2.8902833187	-7.8012537052
1EC1	101	-4.3544630965	-5.8977658472
1EC2	101	-3.3641828416	-5.3285469296
1EC3	101	-2.7119411418	-4.5552548369
1FQX	101	0.3064050337	7.2416739867
1G2K	101	-1.9852737561	-11.2844911159
1G35	101	-1.4952133505	-11.5553140015
1GNO	101	-5.4302201958	7.3636313546
1HBV	101	-11.1798845594	12.6826826029
1HIH	101	7.8385866075	16.8085610918
1HOS	101	-6.4784827758	13.0217192613
1HPS	101	-7.4171742734	9.0975235912
1HPV	101	-10.0937575486	9.7800390869
1HPX	101	-0.3038931957	3.0722338149
1HSG	101	1.497114337	-4.5920679491
1HTE	101	-4.3393206061	-10.3986845302
1HTF	101	-4.1826541461	10.1123770608
1HTG	101	-0.0754517224	-5.3229432598
1HVI	101	3.373703953	16.4154697008
1HVJ	101	3.6387164127	16.6318839232
1HVK	101	2.3615688363	14.1837670225
1HVL	101	2.4462518935	16.284293856
1IIQ	101	1.5819217171	-9.8942797245
1M0B	101	-3.9216430463	11.1795174096
1MUI	101	-5.7088530197	11.2801560061
1NH0	101	10.1946950959	4.1224677947
1NPA	101	-3.8342314097	-7.9963881338
1NPV	101	-9.8118662685	-15.0199709439
1NPW	101	-3.8342314097	-7.9963881338
1OHR	101	5.4316234317	16.2644843065
1SP5	101	1.4906692386	4.2593202083
1T7K	101	-3.7784452332	-15.329946938
1U8G	101	2.6616732613	5.6787558723
1W5V	101	3.0831731265	-7.2843274201
1W5W	101	3.5201413107	-7.5354790948
1W5X	101	3.4873227461	-7.5044572684
1W5Y	101	4.0354474321	-5.6881732574
1WBK	101	1.6509815242	-7.9240413126
1WBM	101	2.4362181746	-4.6767882589
1XL2	101	5.5068454628	18.3637024056
1XL5	101	6.3926917652	-14.5715913363
1YT9	101	-4.1329795883	-14.204987795
1ZSF	101	-0.1686299913	6.8684563448
1ZSR	101	-1.3931345148	8.4323544845
2A4F	101	4.7501140869	-13.1964252088
2AQU	101	-0.6894260729	10.9760425045
2BB9	101	1.3689306167	-12.3176457033
2BBB	101	-2.2752340067	-17.0337334182
2BPV	101	-2.716063341	-4.2459596229
2BPW	101	-2.5738771401	-4.96325449
2BPX	101	-4.4725220534	-5.0391051264
2BPY	101	-3.9745363183	-5.2536083588
2BPZ	101	-4.6825351481	-5.1305545545
2BQV	101	0.2749444432	-4.3343360241
2CEJ	101	4.3642143497	-9.2130004899
2CEM	101	4.1694482792	-10.2958971141
2CEN	101	3.8246142052	-8.6051908925
2FDE	101	-6.0004983668	6.0635584697
2PQZ	101	2.4934374551	-15.9077526911
2PWC	101	3.2240940856	-13.6694418141
2PWR	101	3.3751816831	-19.6523939204
2QNN	101	1.9017101693	-16.6968532634
2QNP	101	3.6461587774	-18.7067832927
2QNQ	101	1.5111035198	-14.4701901281
2UPJ	101	-5.4623544332	-5.7708013967
2UXZ	101	1.8532266672	-8.3825067907
2UY0	101	2.8476618744	-8.7702093615
2WKZ	101	2.8964472416	-9.1532956791
3BGB	101	2.9769347805	-17.5033710379
3BGC	101	4.0246129401	-16.7813071376
3BHE	101	5.5695443341	18.290321971
3CKT	101	7.3324498811	-0.0868624914
3GGA	101	0.8519755531	-0.3255593314
3GGV	101	0.64698735	4.1950728688
3GGX	101	9.6659267149	5.1604065862
3T11	101	30.9175136235	8.246228477
4HLA	101	-8.524561778	6.4168568542
4I8W	101	-13.3785752429	6.5030969339
4I8Z	101	-10.3568405814	5.6983448533
7UPJ	101	-6.1136219209	-6.5530016051
1FGC	229	-2.5229820234	0.386501631
1SDT	229	5.2643052626	-11.0400567844
2A1E	229	-3.1634389129	-15.748884926
2AOD	229	0.4889794492	-13.9432137835
2AOI	229	1.6833836064	-10.0037035829
2AOJ	229	-1.3127651621	-10.1132813373
2HB3	229	-8.2810871429	-13.5107214403
2IEN	229	-4.2027266723	-11.9482809605
2Z4O	229	-5.6631432245	-12.0034721045
2ZYE	229	-4.0504811949	-9.5286774462
3A2O	229	2.8006845261	-12.974531273
3B7V	229	-4.2352100686	-9.794594919
3DJK	229	-8.2428434906	-13.8261833534
3DK1	229	-8.7744443732	-12.4871424514
3FX5	229	-2.1642121664	-15.7603787569
3I6O	229	-6.5568207645	-8.4944062335
3K4V	229	-8.0432102418	5.8700033038
3NDT	229	-8.4207101391	6.5781162272
3NU3	229	3.1986904369	-19.5617173179
3OK9	229	-5.9968056205	2.0666555001
3OXC	229	-3.62324514	7.061897983
3QAA	229	-6.6093081357	-11.0201609715
3TOF	229	0.3406968708	3.3856726585
3TOG	229	-6.7046798387	5.5276852405
3TOH	229	-1.5061797772	2.3065594692
4JEC	229	-3.7946511279	4.4670078159
5BS4	229	-3.4322330113	-11.1442909836
5DGU	229	-5.8598078786	-10.6889339614
5JFP	229	-4.2239180491	-11.7897838416
5JFU	229	-4.4592653396	-10.9752949512
5JG1	229	-4.1197403306	-12.0313573334
2F3K	239	-3.0941653334	11.7741787811
2I0A	239	-3.935217758	11.2479240779
2I0D	239	-5.5228081757	9.3871463955
2PSU	239	-4.552988179	10.9466634604
2PSV	239	-3.8676446781	10.6159547262
2Q3K	239	-2.6874785387	-1.8622145891
2Q54	239	-2.9627986044	10.7173411314
2Q55	239	-3.7864729828	7.7118828162
2Q5K	239	5.7704114248	0.8469460944
2QHY	239	-3.4816901925	10.8709439468
2QHZ	239	-5.0350151028	10.4926033679
2QI0	239	-0.3163323874	11.262181415
2QI1	239	-3.1824936647	8.8724872983
2QI3	239	-3.487070121	6.8017679375
2QI4	239	-2.2264142437	10.7885634889
2QI5	239	0.3724476773	9.8972111219
2QI6	239	-2.3565662113	11.5512621614
2QI7	239	-3.1330782242	10.4242266302
3EKV	239	-2.3027170055	11.0281622821
3EKX	239	-0.6032642332	5.6251903953
3EKY	239	0.9568148925	9.9044139555
3GI4	239	-4.4006977196	9.840845845
3GI5	239	-4.79306379	9.4754251604
3GI6	239	-4.9135677438	9.9672370118
3MXD	239	-4.4546263761	9.0378568607
3MXE	239	-4.5617912506	8.0586334215
3O99	239	-3.1842498738	8.8857849876
3O9A	239	-4.5476582328	10.1842635688
3O9B	239	-4.4638728802	10.3014502912
3O9C	239	-5.0367726318	10.3269921297
3O9D	239	-4.9066494253	10.3836011596
3O9E	239	-3.1313954713	9.4608348228
3O9F	239	-3.2387604952	10.3110869056
3O9G	239	-4.0688234288	10.1868462948
3O9H	239	-4.2543851377	9.5037782166
3O9I	239	-4.1874100874	9.6262929594
3R4B	239	-5.8629019974	-0.234413115
3SA3	239	0.7471974874	11.0910610264
3SA4	239	-0.9583454802	9.9294044853
3SA5	239	-2.9926680919	1.2447934093
3SA6	239	-2.1179363674	8.527002582
3SA7	239	0.3370591373	11.2204258312
3SA8	239	-3.5901684944	10.3188412289
3SA9	239	-1.1049515463	10.8989347764
3SAA	239	-0.5363053502	9.9289284894
3SAB	239	-0.7205814363	9.2756830696
3SAC	239	-0.8636748246	8.3996235315
4DJO	239	-4.2059663388	10.3295599777
4DJP	239	-1.4287828976	11.1344249113
4DJQ	239	-3.701693796	9.1783277223
4DJR	239	-2.3332663415	8.6291431405
1A30	502	-1.8550973444	-11.2432127629
1A8K	502	2.3372558721	11.0890983977
1D4Y	502	-5.4327877907	-7.1894570546
1HPO	502	-8.0671589872	-10.340011808
1MRW	502	-0.26933892	-15.947468701
1MSM	502	3.0442277701	-19.3219839823
1ZTZ	502	66.8307362612	26.1516981661
2PK5	502	1.326448265	-10.0384156038
2PK6	502	4.8364813832	-12.267737667
3KDB	502	5.6488775615	-14.0476489524
3KDC	502	2.7321777833	-12.4737471806
3KDD	502	4.6023126064	-14.2900053827
3NLS	502	7.720899032	-14.5647095071
3QBF	502	2.8271990154	-15.8707610019
3QN8	502	4.357589269	-13.259445868
3QP0	502	4.6147499695	-16.4565504123
3QPJ	502	-0.2632791065	-17.9437562954
3QRM	502	1.6702458222	-16.8681331469
3QRO	502	-2.6511074203	-20.2025842312
3QRS	502	3.8966010765	-20.7699276372
3TH9	502	1.0107798007	-12.9441177477
4MC1	502	-2.2906527273	-10.5471571209
4MC2	502	-0.9221581379	-11.2614340776
4MC6	502	1.4014411423	-10.3373759816
4MC9	502	1.4540557929	-10.8498867314
4U7Q	502	5.6629481538	8.3385427537
4U7V	502	-9.2557444889	7.331692011
5IVT	502	-1.9462952124	-10.6173111601
2WL0	663	2.3910665908	-9.1823560601
2XYE	663	-2.7758585995	-12.1094964804
2XYF	663	-3.2102085861	-11.3272132209
3ZPS	663	-1.1108404946	-11.8049576588
3ZPT	663	-1.9567299186	-9.8564023728
3ZPU	663	-3.888302058	-10.9139120229
4A4Q	663	1.0353442851	-11.0175790591
4A6B	663	-3.0780937411	-16.2650162537
4A6C	663	-5.0739938856	-19.3156990633
4COE	663	1.9369182437	-12.0383469971
4CP7	663	0.5918098481	-11.875887304
4CPQ	663	-0.6214172038	-10.5237841539
4CPR	663	1.3865809318	-12.1518285908
4CPS	663	0.8766914174	-11.4856304765
4CPT	663	-0.7663148076	-11.2477790976
4CPU	663	-1.1382123397	-10.8176405595
4CPW	663	0.0635386771	-11.5085087557
4CPX	663	-2.6196442173	-10.4736748756
5AGZ	663	0.0367588604	-11.6976251518
5AH6	663	-0.8376628411	-12.46612236
5AH7	663	0.258293072	-13.3434119923
5AH8	663	-0.8639358471	-11.5049628596
5AH9	663	-1.8858883831	-10.8723135753
5AHA	663	-0.3091251744	-12.0590492927
5AHB	663	-0.2001465616	-11.9286084705
5AHC	663	-1.5488805151	-11.5994308311
1A8G	745	-6.1053056003	11.6796196706
1EBY	745	3.0598498046	-4.9814632195
1HXW	745	3.206229084	-2.9187643471
1IZH	745	4.119683486	-9.8247098666
1PRO	745	-9.4271560394	8.1580395486
1SBG	745	-7.4566293483	11.5446045524
1VIJ	745	-2.4620285006	12.8559662887
1VIK	745	0.1764670614	-3.1175253828
2QMP	745	-1.9094268599	-10.5664769357
3M9F	745	-3.2150141435	-7.9782597881
3S85	745	7.4412018645	-2.115873223
4LL3	745	-3.5240488147	3.5474832464
4PHV	745	0.3065253904	-4.2421265461
5HVP	745	-3.5681790013	-6.9417577402
5IVQ	745	-1.6291354413	-12.4661246009
5IVR	745	0.8564339399	-9.5732068328
5IVS	745	0.094127308	-9.6818041029
3R0W	1633	53.8124686292	-0.3076648726
3R0Y	1633	55.5842659875	-1.2737725447
4EYR	1633	60.5256096056	-1.9310768708
4FAE	1633	2.8641623854	7.1155154653
4FAF	1633	8.3480339394	2.1476199167
4L1A	1633	61.1520271617	-8.0706479055
1KZK	1848	4.3520972088	9.7906106731
1T3R	1848	-3.4513628123	9.7089175334
1YTG	1848	0.9167312798	10.5468574912
1YTH	1848	-1.1516576558	12.3159172339
2AID	1848	-0.2963255658	7.7093952726
3AID	1848	1.8122740637	11.2349990252
3EL1	1848	-1.7160737588	6.9345198711
3I7E	1848	-2.5948743944	15.3998734152
4F73	1848	-0.8927993818	10.6063011492
4F74	1848	-2.3468740001	12.0160841414
4F75	1848	-0.1411064127	9.5564208567
4F76	1848	-1.0905154863	11.8937497493
1SDV	2036	4.6572982378	-9.804754893
2AOE	2036	-5.3998873472	-10.5290439154
2AOF	2036	0.3705071206	-11.0411818255
2AOH	2036	-0.0963074406	-10.1300909669
2IDW	2036	-10.2629842048	0.1862523708
2NMY	2036	-1.3705785837	-5.9035718745
2NMZ	2036	-5.5648783019	4.3662032588
2QD7	2036	-10.323380566	1.8619010061
4HDF	2036	-3.8532544967	-10.0507390791
3KF0	2037	5.3891221014	-5.4903992195
3KFN	2037	4.9415116949	-5.8238968706
3KFR	2037	9.3419110526	9.2736666645
3KFS	2037	8.7284875536	10.4242576088
4E43	2037	-1.347958746	-9.4758055557
4TVG	2037	3.2468166485	3.1276218378
4TVH	2037	6.751540266	11.9052646995
1BVE	2139	-21.9633987035	0.9016454666
1BVG	2139	-9.0792751822	-7.7950790008
1DMP	2139	-12.3710481082	9.6413524461
1HVH	2139	-15.7908865549	10.8782386126
1HVR	2139	-6.873656496	4.1992737563
1HWR	2139	-11.5184099881	9.129793351
1QBR	2139	-8.8926174955	10.895276528
1QBS	2139	-11.324444676	7.2576937102
1QBT	2139	-11.0240781789	10.7557512472
1QBU	2139	-7.9205987684	8.9578047761
1B6K	2372	-3.4914847473	11.797711993
1B6L	2372	-3.3414890586	14.9691605563
1B6M	2372	-2.3255141656	13.3125525258
1B6P	2372	-2.6212871344	14.1098001489
1D4K	2372	2.9384084232	14.490455336
1D4L	2372	0.4566232993	14.3655466845
1MTR	2372	-3.6469271799	12.8581035261
1Z1H	2372	-2.8809953251	13.5789500078
1Z1R	2372	-4.0839549351	14.4540062769
3BXS	2372	-1.8117178733	11.2786338413
1KJ4	2716	10.1711683182	9.7716761016
1TSU	2716	5.1094625978	-1.3628720748
2FNS	2716	4.997838816	-3.0740458268
3UCB	3218	12.6424487403	12.1992006683
3UF3	3218	66.4320805932	-4.3082043671
3UHL	3218	35.4123574816	36.7544896447
4J54	3218	8.0087300765	16.9087000857
4J55	3218	7.6104283109	6.6958140976
4NJS	3219	-13.2731566806	-15.4000288378
4NJU	3219	-10.1678481314	-11.232550922
4RVJ	3219	-5.9516593072	-17.3954721408
4RVX	3219	-16.726130038	-8.2546142021
4QJ2	3220	2.4384741924	1.6223077178
4QJ7	3220	0.8081740205	-1.6582212386
4QJ8	3220	6.2948342734	-0.3789378264
1T7I	3795	-3.9642791708	7.7004539436
1T7J	3795	-3.9448209945	10.4927299595
3EL5	3795	-1.8007264192	10.9587721457
1MT8	3796	4.5384702105	2.0246821761
1MT9	3796	0.4833983525	5.1402857711
1N49	3796	-2.9309276006	3.8389553923
1TSQ	3796	2.4475891768	5.6345216143
2FNT	3796	4.0255508404	-3.9594473314
2AVQ	3797	0.0477232903	-14.3858111197
2AVS	3797	1.4952866781	3.8904314868
2F8G	3797	-3.8864833827	-10.5638971696
3CYX	3797	-0.9309726425	-8.9411071372
3NU5	3797	-0.4065785554	-15.0777097487
4HDP	3797	-4.9380299432	-10.0853923033
2NXD	3798	5.6798201598	5.7723022089
2NXL	3798	3.0364658541	9.1579258459
2NXM	3798	1.6364428925	12.0557695074
4OBH	3798	-0.0370011459	3.890950108
4OBJ	3798	2.7638489308	9.914981194
4OBK	3798	2.1091620849	10.2895429669
2AOC	5015	0.5458221337	-14.5661548606
2IEO	5015	-6.1444842851	-12.7784560015
2NNK	5015	-7.4297261848	-5.666204746
2NNP	5015	-7.6291846739	5.6650373454
2QD8	5015	-6.4031566548	-11.6858675716
3NU9	5015	-4.9684906003	-13.7319048479
3EKP	5016	-1.7261504336	3.2635376067
3EKT	5016	-7.9904783359	-6.5158198152
3EKW	5016	-0.3763933308	4.5662323559
3EL0	5016	0.9719871234	5.2993610233
4OBD	5017	4.2268465263	-1.7754726961
4OBF	5017	6.1199487455	-0.3506658214
4OBG	5017	7.2000596853	-1.1447729249
1B6J	5362	-1.5195416916	15.0448112842
1CPI	5362	-1.5577593923	15.1124811481
4HVP	5362	0.3308564995	13.9216536282
7HVP	5362	-1.6837860159	13.7627931639
8HVP	5362	1.4934116143	13.476555075
2O4K	5363	2.1035508553	-8.2279658935
2O4P	5363	-2.7747409915	-9.5486656515
2O4S	5363	3.2579483192	-11.4909512175
2P3B	5363	2.645486502	6.9342428933
3S53	5365	5.0871026793	13.9050212637
3S54	5365	-2.5099135938	-9.991908493
3S56	5365	-2.925734623	7.1608570301
5E5J	5365	-3.467504728	3.1607876137
5E5K	5365	-4.7860257535	3.4627994736
1DW6	6239	-0.822110217	6.1151122085
1FEJ	6239	1.1687877445	2.0440885595
1SDU	6239	0.4379718483	5.190993992
2F81	6239	-3.1396927415	-10.2507007239
3NUO	6239	0.4601997181	-16.5313783156
1FFF	6240	-5.7218524155	1.2585318008
1FFI	6240	-0.5016750573	-14.0466772279
2F80	6240	-4.4769003515	-11.3350859263
2QCI	6240	-5.2807049557	-11.7616727591
4HDB	6240	-6.0953893088	-10.596271825
1RPI	6241	71.9188224726	-5.929204559
1RQ9	6241	57.2395979731	-1.8464552695
1RV7	6241	67.6784227471	-5.0562192977
1TW7	6241	66.210057524	-4.5423429856
3OTS	6241	52.5154774253	0.9132686671
1LZQ	6909	-3.0960182041	6.4794956758
1ZBG	6909	-3.7350232907	7.4497079591
1ZLF	6909	-2.2949210139	5.7716056268
1ZPK	6909	-1.4047155575	-0.0567677771
2R5P	6910	3.5762898839	-9.662512541
2R5Q	6910	2.3715474229	-10.4777249976
3B80	9078	-2.2941126759	-8.7507015895
3D1Y	9078	-4.3386158034	-7.2420823503
3D20	9078	-4.1860311549	-12.8152269235
3NUJ	9078	-4.121581243	-16.2054592204
3D1X	9079	-3.4256647559	-5.0966100253
3D1Z	9079	-6.5962617337	-12.0804092438
3HAW	9080	2.3525796401	2.681978268
3HBO	9080	4.5926013267	0.3132482415
3HDK	9080	4.8204935421	-1.1819562481
3OXW	9082	-8.8006583481	1.5318881923
3OXX	9082	-3.497631553	-0.9713357885
3SO9	9083	-4.4726384482	11.1287210985
4GYE	9083	1.6335177417	3.3747147878
4GZF	9083	1.177704139	3.3950188558
4NJT	9086	-12.2077188443	-13.8046264176
4NJV	9086	-11.2193638242	-10.4803752674
5COK	9087	-7.9628718541	9.7306564144
5CON	9087	-7.4001184153	9.6787821424
5COO	9087	-8.0259264491	8.0359256244
5COP	9087	-7.4537181946	7.5370364826
5KQY	9090	-9.9327392878	-13.5273651673
5KQZ	9090	-2.5917893992	-6.3257470112
5KR0	9090	-8.3324826752	-14.8466402762
1BV9	12985	-11.8347799009	9.1502119221
1MER	12985	-14.9827443741	9.3000788997
1MES	12985	-14.0366796142	7.4586481442
1BWA	12986	-11.9620435373	9.1127676926
1BWB	12986	-15.0308117617	10.5208303879
1MEU	12986	-15.323582672	7.5093975601
1C6X	12987	-3.9473683541	13.282352203
1C6Y	12987	-5.8658478892	2.9234920513
1C6Z	12987	-6.7000196278	13.048422205
1EBK	12989	1.4237680878	4.9862624871
4HEG	12989	-2.3390267954	-11.6056644257
1FG6	12990	-2.4401587279	-14.5640999607
1FG8	12990	-1.3936534527	4.5275125616
3VFB	12990	-4.2047078507	2.5639940148
1HIV	12991	1.6315697697	13.1750275841
1HXB	12991	-7.8477084577	12.492079076
1ODW	12991	2.240016763	16.5092073189
2HS1	12994	5.7077772236	12.6356679553
3NU4	12994	-0.3958893577	-17.979832896
4FM6	12994	-2.8967267018	-13.7005797651
2I4D	12995	-5.2893111549	-17.8007435138
2I4U	12995	-4.9678342169	-16.1965817769
2I4W	12995	-3.5589026935	-17.2741617525
3DCR	12998	0.1768642956	4.8320955993
3HAU	12998	1.2284373845	7.2329633601
3I2L	12998	0.8884727085	7.168682488
3EM4	13000	2.6112894181	-1.2515153513
3EM6	13000	0.4429366145	4.82919139
3PWR	13001	-4.0442126005	-6.5731381099
4DQC	13003	-8.5842219284	-2.0088798699
4DQE	13003	-9.7020690075	-2.9397101349
4DQG	13003	-5.0749262827	-1.4981877321
4K4P	13004	-0.7321604374	9.2939479269
4K4Q	13004	-4.5009401829	10.5395487035
4K4R	13004	-1.2348257474	9.4312852525
4Z4X	13005	71.8407467332	-3.231505744
4Z50	13005	55.4017771854	7.0035276416
5KR1	13006	-8.6412029496	-3.0047615597
2AZC	14811	1.5498193125	14.2347650615
2HC0	14811	4.8247991339	4.6036936359
2R38	14814	1.4783778422	-20.4933611305
2R3W	14814	1.1481309925	-16.7309055222
1A94	22264	0.2644076401	13.8244139619
1BV7	22265	-7.173653969	10.2772225418
1MET	22265	-11.6563336447	7.9938439332
1DAZ	22266	-1.229676898	3.0059747639
1FF0	22266	-1.194396869	2.6777684314
1MRX	22268	-3.6431411502	-17.0938342975
1MSN	22268	-4.3804165004	-16.9097053926
1SGU	22270	-9.9415119473	3.5598537302
1SH9	22270	-7.8387407301	5.4475880857
2AVM	22273	2.5194695305	-12.7467301982
2AVO	22273	1.5479838686	5.6106212133
2AVV	22274	-3.5970351014	7.276999645
2I4V	22276	-5.8819985794	-19.4008061195
2I4X	22276	-3.0818543348	-20.0387906261
2Q63	22280	-1.9325743848	1.5844438596
2QAK	22280	-1.5209104329	0.5417277781
2R3T	22281	3.6061594038	-21.362826377
2R43	22281	1.2233285767	-13.7734469475
2RKF	22282	-9.8573137411	8.9378868586
4M8X	22282	-11.6103224129	10.1823395443
3BVA	22285	1.2420649081	-12.5548709208
3BVB	22285	-4.7529707598	-13.67907646
3DCK	22288	2.2871873247	3.2885846406
3IA9	22288	2.8422746784	6.5523307922
3JVW	22290	-5.9431683288	-16.326057155
3NWQ	22291	2.7138539118	1.5232735111
3NWX	22291	3.6535675316	-1.0768876528
3OXV	22293	-4.4967460561	-0.8438279577
4FLG	22295	-1.2046729262	-11.4285737213
4EJ8	22296	23.0046986709	18.3809783533
4EJL	22296	3.1370957674	3.1101644613
4QJ9	22300	4.0862610941	8.2547496691
4QJA	22300	4.4349985023	4.2878195451
4RVI	22301	-9.0839843416	-4.8273692638
4YE3	22302	-4.9450918282	5.3596456386
4YHQ	22302	-3.4817044035	4.4705545871
5B18	22303	57.7730463688	-1.5770780148
2J9J	27467	-1.7622114282	10.069093966
2J9K	27467	-0.9820020896	9.4183634415
2NPH	27468	-4.3148017436	5.9631657197
5T2Z	27475	-13.1353425521	3.7296345497
2FDD	43921	-10.5318279896	4.5251433719
1A9M	43950	-2.1702430994	5.6080363337
1AAQ	43951	-7.297003386	10.071115235
1AID	43952	25.5340583132	11.5491416498
1AXA	43953	-6.3397810055	7.768544325
1BDL	43954	-6.0590588099	4.4044178472
1BDQ	43955	-4.6555382271	3.7665117712
1BDR	43956	-4.5887917839	2.8770143677
1D4S	43959	-9.1035115095	-7.8606581022
1GNM	43962	-6.6423709936	9.1017922284
1GNN	43963	-6.9543535474	8.8694607198
1HVS	43965	0.2006781622	16.9066702227
1IZI	43966	-0.0284708722	4.8154333384
1K1T	43968	-2.1436881643	4.4352170056
1K1U	43969	-2.2468968693	3.7316651639
1K2B	43970	-3.5068254361	0.4542428961
1K2C	43971	-1.7272951867	5.0217943394
1MTB	43974	-3.3240946777	5.4766923397
1ODX	43975	-14.4721056048	11.3069874161
1ODY	43976	-3.6023776702	4.9282100031
1RL8	43977	-1.0961541628	8.2167959678
1TCX	43979	-0.0950736472	-5.339778249
1Z8C	43986	0.9273887119	5.2791411127
2B60	43989	-5.1260950198	3.8595115403
2B7Z	43990	-7.1096303855	5.1718594921
2FGU	43994	-4.3383852767	7.9453920724
2FGV	43995	-4.5452528047	11.4909221841
2FLE	43997	-9.3022243554	13.1795889049
2FXD	43998	11.2608347708	-4.3513260812
2FXE	43999	-0.0745497013	4.731601675
2HS2	44001	2.1017143727	14.7842517869
2JE4	44002	-2.0379049253	10.1307773224
2O4L	44007	-2.8807412984	-9.3308345197
2O4N	44008	0.6196189622	-11.7672813438
2P3A	44009	-0.5623332362	5.1147743857
2P3C	44010	2.3227947213	4.7760409798
2P3D	44011	7.3410989675	5.2173533552
2PYM	44012	2.1471245432	3.3983996989
2PYN	44013	-2.3389071861	5.1872914064
2Q64	44014	-5.4154098218	10.2944236828
2QHC	44015	-4.3532593935	11.6241810466
2Z54	44017	-6.9139321707	10.4950047307
3BXR	44019	-0.2114510754	10.8108519123
3CYW	44020	-4.9057863956	-16.1190186565
3D3T	44021	-2.4258847449	5.130688332
3EKQ	44023	-2.0327497052	6.1323694306
3EL4	44024	-5.4513146146	9.2062508068
3EL9	44025	-0.792063426	6.3505926316
3EM3	44026	3.3627017225	3.6620570978
3GGU	44029	-4.3180521109	-0.8471658751
3IXO	44030	-10.1666441613	12.2004114382
3JW2	44032	-3.1199233469	-15.0595418566
3LZS	44035	-8.2642642694	5.5611800955
3LZU	44036	-7.2467016214	4.0142015255
3LZV	44037	-3.7690590094	12.0495510999
3MWS	44039	9.6988241181	-1.8498608042
3OY4	44041	-5.6251365284	0.1320608496
3T3C	44045	7.4246162302	11.0520182774
3TTP	44047	-5.1199040207	2.1037376334
3U7S	44048	-15.7203912109	2.8378635608
4DQB	44049	-7.0963941074	-3.0859948503
4DQH	44051	-10.0529860422	-3.7129436482
4NPU	44056	47.7171891921	3.1206491367
4Q1W	44058	-1.5242950094	8.6689460717
4Q1X	44059	-1.6418900216	9.1588064461
4Q1Y	44060	1.1427307125	9.4904048493
5KAO	44068	-7.0252273442	13.3555651316
