# Supplementary material for: Analysis of the conformations of the HIV-1 protease from a large crystallographic data set
Source: Data Brief. 2017 Oct 6;15:696–700. doi: 10.1016/j.dib.2017.09.076 (PMC5671413; doi:10.1016/j.dib.2017.09.076)
Supplement: Supplementary file 5 — Supplementary material [file mmc3.csv]

PDB CODE	R Observed	R All	R Work	R Free	Refinement Resolution	Rfree – R	ID Cluster Number for 100% Seq. Identity
2CEJ	0.236		0.236	0.277	2.5	4.1	101
3GGA	0.228		0.226	0.275	2.5	4.7	101
1M0B	0.181	0.181	0.178	0.242	2.45	6.1	101
2QNQ			0.205	0.239	2.3	3.4	101
3T11	0.186		0.183	0.256	2.22	7	101
1U8G	0.211	0.211	0.209	0.259	2.2	4.8	101
1EC1			0.204	0.236	2.1	3.2	101
2BQV	0.206		0.206	0.243	2.1	3.7	101
1EBZ			0.183	0.208	2.01	2.5	101
1WBM	0.217		0.217	0.244	2	2.7	101
1EC2			0.209	0.245	2	3.6	101
1WBK	0.194		0.194	0.235	2	4.1	101
1NPV			0.21	0.26	2	5	101
1AJV	0.187		0.187	0.247	2	6	101
1ZSF	0.222	0.222	0.221	0.276	1.98	5.4	101
4I8W	0.195		0.193	0.233	1.96	3.8	101
4HLA	0.194		0.192	0.228	1.95	3.4	101
1G2K	0.2			0.24	1.95	4	101
1W5Y	0.188		0.188	0.218	1.9	3	101
3BGB	0.184	0.209	0.182	0.239	1.9	3	101
2A4F			0.298	0.336	1.9	3.8	101
1IIQ	0.164		0.164	0.204	1.83	4	101
1EBW			0.191	0.219	1.81	2.8	101
1D4J	0.199		0.199	0.229	1.81	3	101
1D4H			0.195	0.231	1.81	3.6	101
1D4I	0.092		0.191	0.228	1.81	3.7	101
3BGC	0.185	0.207	0.184	0.23	1.8	2.3	101
2CEM	0.252		0.252	0.275	1.8	2.3	101
1W5W	0.189		0.189	0.213	1.8	2.4	101
1W5V	0.189		0.189	0.215	1.8	2.6	101
1EC3			0.232	0.26	1.8	2.8	101
1G35		0.199	0.195	0.23	1.8	3.1	101
1SP5	0.178	0.178	0.177	0.211	1.8	3.3	101
1EC0			0.191	0.222	1.79	3.1	101
4I8Z	0.182		0.18	0.22	1.75	3.8	101
3BHE	0.194	0.203	0.192	0.247	1.75	4.4	101
1XL5	0.201	0.201	0.201	0.247	1.73	4.6	101
2CEN	0.221		0.221	0.244	1.7	2.3	101
2WKZ	0.229		0.229	0.252	1.7	2.3	101
3CKT	0.185	0.202	0.183	0.239	1.65	3.7	101
2PWR	0.169	0.178	0.168	0.202	1.5	2.4	101
1XL2	0.182	0.184	0.182	0.236	1.5	5.2	101
2QNP	0.178	0.179	0.178	0.214	1.41	3.5	101
2BB9			0.237	0.261	1.35	2.4	101
1NH0	0.131	0.131	0.13	0.165	1.03	3.4	101
2ZYE	0.194		0.192	0.222	1.9	2.8	229
1FGC			0.212	0.268	1.9	5.6	229
5JFU	0.228	0.228	0.225	0.278	1.7	5	229
2Z4O		0.147	0.144	0.206	1.6	5.9	229
5JFP	0.215	0.215	0.213	0.237	1.49	2.2	229
3B7V	0.152			0.212	1.46	6	229
3TOF	0.187	0.203	0.184	0.246	1.45	4.3	229
2AOD		0.157	0.154	0.196	1.4	3.9	229
2AOI	0.159	0.154	0.161	0.21	1.4	4.9	229
3QAA	0.172	0.175	0.172	0.229	1.4	5.4	229
3K4V	0.159			0.227	1.39	6.8	229
2HB3	0.15	0.15	0.147	0.192	1.35	4.2	229
1SDT	0.155	0.155	0.155	0.19	1.3	3.5	229
2A1E	0.156		0.156	0.201	1.3	4.5	229
5BS4	0.172	0.172	0.169	0.21	1.29	3.8	229
3OK9	0.145	0.148	0.145	0.189	1.27	4.1	229
3TOG	0.243		0.242	0.27	1.24	2.7	229
5DGU		0.161	0.159	0.201	1.22	4	229
3I6O	0.161	0.161	0.159	0.196	1.17	3.5	229
5JG1	0.158	0.158	0.157	0.192	1.16	3.4	229
3OXC	0.137	0.139	0.137	0.178	1.16	3.9	229
3TOH	0.178		0.177	0.211	1.12	3.3	229
3DK1	0.152	0.152	0.15	0.177	1.07	2.5	229
3DJK	0.147			0.175	1	2.8	229
3FX5			0.104	0.124	0.93	2	229
2QI0	0.173	0.173	0.17	0.23	2.1	5.7	239
2Q3K	0.189		0.187	0.232	2	4.3	239
2QI1	0.159	0.159	0.156	0.205	2	4.6	239
3EKX	0.186	0.184	0.184	0.23	1.97	4.4	239
2QI3	0.176	0.176	0.174	0.21	1.95	3.4	239
3MXD	0.167		0.165	0.201	1.95	3.4	239
2Q5K	0.194		0.192	0.236	1.95	4.2	239
3O99	0.179		0.177	0.224	1.95	4.5	239
2I0D	0.168		0.166	0.216	1.95	4.8	239
3SAA	0.176		0.173	0.228	1.95	5.2	239
2PSU	0.162	0.162	0.161	0.198	1.93	3.6	239
3O9A	0.181		0.179	0.216	1.9	3.5	239
3R4B	0.182		0.179	0.227	1.9	4.5	239
2Q55	0.178		0.175	0.235	1.9	5.7	239
2QI7	0.175	0.175	0.174	0.203	1.85	2.8	239
2QI5	0.175	0.175	0.173	0.21	1.85	3.5	239
2QHY	0.161	0.161	0.159	0.197	1.85	3.6	239
2QHZ	0.167	0.167	0.166	0.205	1.85	3.8	239
2QI6	0.173	0.173	0.17	0.212	1.85	3.9	239
3MXE	0.182		0.18	0.223	1.85	4.1	239
2Q54	0.177		0.174	0.224	1.85	4.7	239
3O9C	0.177		0.175	0.224	1.85	4.7	239
3GI4	0.172		0.169	0.221	1.85	4.9	239
3O9D	0.177		0.174	0.226	1.85	4.9	239
3GI6	0.166		0.164	0.196	1.84	3	239
3GI5	0.171		0.17	0.194	1.8	2.3	239
2I0A	0.161		0.16	0.185	1.8	2.4	239
2QI4	0.174	0.174	0.173	0.203	1.8	2.9	239
3EKY	0.177		0.176	0.209	1.8	3.2	239
3SA4	0.178		0.176	0.213	1.8	3.5	239
4DJO	0.163		0.16	0.217	1.78	5.4	239
3SA6	0.17		0.169	0.194	1.75	2.4	239
3EKV	0.19	0.19	0.19	0.226	1.75	3.6	239
2PSV	0.167	0.167	0.165	0.208	1.75	4.1	239
3O9F	0.17		0.169	0.204	1.7	3.4	239
3SA9	0.176		0.174	0.214	1.7	3.8	239
3O9H	0.168		0.166	0.208	1.7	4	239
3O9G	0.177		0.176	0.203	1.65	2.6	239
3SA5	0.177		0.175	0.203	1.65	2.6	239
3SA3	0.174		0.172	0.203	1.65	2.9	239
2F3K	0.165		0.163	0.197	1.6	3.2	239
4DJR	0.171		0.17	0.196	1.55	2.5	239
3SAC	0.182		0.181	0.204	1.5	2.2	239
3O9B	0.166		0.165	0.189	1.5	2.3	239
3SAB	0.195		0.194	0.222	1.5	2.7	239
3O9E	0.169		0.167	0.197	1.5	2.8	239
3SA8	0.165		0.164	0.193	1.5	2.8	239
3SA7	0.199		0.197	0.232	1.5	3.3	239
4DJQ	0.18		0.179	0.204	1.4	2.4	239
3KDC	0.18		0.177	0.237	2.2	5.7	502
1ZTZ	0.179		0.176	0.233	2.15	5.4	502
1MSM			0.209	0.236	2	2.7	502
1MRW			0.218	0.246	2	2.8	502
1A30	0.189		0.189	0.227	2	3.8	502
1D4Y	0.174	0.175		0.216	1.97	4.1	502
2PK5	0.164		0.16	0.2	1.9	3.6	502
3KDD	0.206		0.203	0.262	1.8	5.6	502
3QRM	0.172		0.169	0.2	1.73	2.8	502
3NLS	0.181		0.179	0.218	1.7	3.7	502
4U7Q	0.278		0.275	0.326	1.7	4.8	502
3KDB	0.214		0.212	0.255	1.66	4.1	502
3QPJ	0.171		0.168	0.203	1.61	3.2	502
3QRS	0.214		0.212	0.243	1.59	2.9	502
3QBF	0.179		0.177	0.199	1.45	2	502
2PK6	0.207		0.204	0.228	1.45	2.1	502
3QP0	0.153		0.151	0.183	1.45	3	502
3QN8	0.153		0.149	0.181	1.38	2.8	502
4U7V	0.21		0.208	0.247	1.38	3.7	502
4CPQ	0.234		0.231	0.273	2.35	3.9	663
2XYE	0.221		0.221	0.257	2	3.6	663
2WL0	0.215		0.215	0.244	1.9	2.9	663
4CPX	0.309		0.308	0.335	1.85	2.6	663
2XYF	0.223		0.223	0.25	1.8	2.7	663
4A6B	0.223		0.223	0.253	1.8	3	663
4CP7	0.176		0.174	0.206	1.8	3	663
4A4Q	0.201		0.201	0.233	1.8	3.2	663
4CPR	0.176		0.174	0.212	1.8	3.6	663
3ZPU	0.183		0.181	0.224	1.8	4.1	663
4CPW	0.172		0.171	0.197	1.7	2.5	663
4CPT	0.175		0.174	0.203	1.7	2.8	663
3ZPS	0.188		0.187	0.21	1.55	2.2	663
5AH7	0.215		0.213	0.238	1.55	2.3	663
4CPS	0.177		0.176	0.202	1.55	2.5	663
5AHB	0.198		0.197	0.22	1.5	2.2	663
5AHC	0.207		0.206	0.229	1.5	2.2	663
4A6C	0.23		0.23	0.255	1.5	2.5	663
5AH6	0.2		0.199	0.225	1.5	2.5	663
5AH9	0.194		0.193	0.215	1.44	2.1	663
1EBY			0.185	0.205	2.29	2	745
4LL3	0.185		0.183	0.23	1.95	4.5	745
1IZH	0.181	0.181	0.178	0.241	1.9	6	745
3M9F	0.19		0.187	0.23	1.8	4	745
2QMP	0.207		0.205	0.248	1.8	4.1	745
5IVQ	0.194		0.193	0.221	1.57	2.7	745
4FAF	0.176		0.173	0.24	2.1	6.4	1633
4L1A	0.201		0.197	0.26	1.9	5.9	1633
4EYR	0.193		0.191	0.226	1.8	3.3	1633
3R0W	0.2		0.198	0.245	1.7	4.5	1633
3R0Y	0.2		0.198	0.231	1.65	3.1	1633
4F74	0.167		0.165	0.207	2.2	4	1848
4F73	0.17		0.167	0.222	1.9	5.2	1848
4F76	0.169		0.167	0.196	1.85	2.7	1848
4F75	0.171		0.17	0.193	1.7	2.2	1848
3EL1	0.181			0.205	1.7	2.4	1848
1T3R	0.14		0.14	0.179	1.2	3.9	1848
1KZK	0.152	0.152	0.151	0.189	1.09	3.7	1848
2AOE		0.134	0.13	0.198	1.54	6.4	2036
2AOH		0.182	0.179	0.233	1.42	5.1	2036
1SDV	0.16	0.16	0.16	0.205	1.4	4.5	2036
2AOF		0.134	0.131	0.184	1.32	5	2036
4HDF	0.162		0.157	0.209	1.29	4.7	2036
2QD7		0.131	0.129	0.164	1.11	3.3	2036
2IDW	0.117		0.116	0.145	1.1	2.8	2036
2NMY	0.149	0.151	0.149	0.181	1.1	3	2036
3KF0	0.208		0.206	0.246	1.8	3.8	2037
3KFS	0.205		0.203	0.25	1.8	4.5	2037
3KFN	0.217		0.214	0.274	1.77	5.7	2037
4E43	0.195		0.193	0.225	1.54	3	2037
3KFR	0.184		0.183	0.207	1.3	2.3	2037
1B6P	0.185		0.185	0.24	2	5.5	2372
1Z1R	0.179		0.176	0.209	1.85	3	2372
1B6K			0.209	0.239	1.85	3	2372
1B6M	0.195		0.195	0.227	1.85	3.2	2372
1D4K	0.212	0.212	0.212	0.259	1.85	4.7	2372
1Z1H	0.182	0.182	0.178	0.231	1.85	4.9	2372
1B6L			0.202	0.226	1.75	2.4	2372
1D4L	0.189	0.189	0.189	0.231	1.75	4.2	2372
1MTR	0.179		0.179	0.244	1.75	6.5	2372
3BXS			0.177	0.205	1.6	2.8	2372
1TSU	0.207		0.206	0.234	2.1	2.7	2716
2FNS	0.2	0.2	0.195	0.243	1.85	4.3	2716
3UHL	0.231	0.231	0.224	0.293	2.2	6.2	3218
3UF3	0.189	0.189	0.188	0.222	1.63	3.3	3218
4J54	0.2		0.2	0.26	1.55	6	3218
3UCB	0.165	0.165	0.162	0.223	1.38	5.8	3218
4J55	0.168		0.168	0.229	1.31	6.1	3218
4RVX	0.192		0.19	0.232	1.96	4	3219
4NJS	0.184		0.182	0.216	1.8	3.2	3219
4NJU	0.186		0.184	0.221	1.8	3.5	3219
4RVJ	0.172		0.171	0.2	1.6	2.8	3219
4QJ2	0.186		0.183	0.238	2.13	5.2	3220
4QJ8	0.175		0.172	0.239	2	6.4	3220
4QJ7	0.181		0.178	0.229	1.67	4.8	3220
1T7J			0.203	0.244	2.2	4.1	3795
3EL5			0.198	0.225	1.6	2.7	3795
1T7I			0.163	0.2	1.35	3.7	3795
1N49	0.223		0.223	0.284	2.2	6.1	3796
1MT8	0.208		0.208	0.243	2.15	3.5	3796
1MT9	0.179		0.179	0.21	2	3.1	3796
1TSQ	0.195		0.195	0.231	2	3.6	3796
2FNT	0.188	0.188	0.187	0.214	1.44	2.6	3796
2AVQ		0.113	0.111	0.144	1.3	3.1	3797
3NU5	0.153	0.155	0.153	0.193	1.29	3.8	3797
4HDP	0.165		0.165	0.203	1.22	3.8	3797
2F8G		0.13	0.126	0.188	1.22	5.8	3797
3CYX	0.15		0.15	0.192	1.2	4.2	3797
2AVS	0.104	0.109	0.107	0.141	1.1	3.2	3797
2NXM	0.19	0.19	0.187	0.244	2.25	5.4	3798
2NXL	0.163	0.163	0.16	0.216	2	5.3	3798
2NXD	0.198	0.198	0.195	0.257	2	5.9	3798
4OBH	0.163		0.161	0.209	1.85	4.6	3798
4OBJ	0.145		0.143	0.183	1.75	3.8	3798
4OBK	0.182		0.18	0.211	1.65	2.9	3798
3NU9	0.201	0.201	0.199	0.236	1.85	3.5	5015
2IEO	0.146	0.146	0.143	0.196	1.53	5	5015
2QD8		0.133	0.13	0.175	1.35	4.2	5015
2AOC		0.126	0.123	0.166	1.3	4	5015
2NNK	0.144	0.147	0.144	0.187	1.25	4	5015
2NNP	0.145	0.147	0.145	0.199	1.2	5.2	5015
3EKP	0.199	0.199	0.196	0.254	2.15	5.5	5016
3EL0	0.2		0.197	0.25	2	5	5016
3EKT	0.211		0.209	0.258	1.97	4.7	5016
3EKW	0.189		0.187	0.223	1.6	3.4	5016
4OBD	0.199		0.196	0.248	1.9	4.9	5017
4OBG	0.203		0.2	0.255	1.78	5.2	5017
4OBF	0.182		0.18	0.229	1.68	4.7	5017
1B6J			0.175	0.219	1.85	4.4	5362
2P3B	0.165		0.159	0.219	2.1	5.4	5363
2O4P	0.203		0.2	0.233	1.8	3	5363
2O4K	0.186		0.183	0.209	1.6	2.3	5363
2O4S	0.184		0.181	0.215	1.54	3.1	5363
3S56	0.188	0.188	0.186	0.234	1.88	4.6	5365
3S53	0.204	0.207	0.204	0.259	1.5	5.2	5365
3S54	0.154	0.157	0.154	0.208	1.42	5.1	5365
1DW6			0.218	0.249	1.88	3.1	6239
1FEJ			0.215	0.285	1.78	7	6239
3NUO	0.146	0.146	0.143	0.199	1.35	5.3	6239
1SDU	0.141	0.142	0.141	0.183	1.25	4.1	6239
2F81		0.144	0.141	0.189	1.25	4.5	6239
1FFF			0.212	0.248	1.9	3.6	6240
1FFI			0.211	0.252	1.7	4.1	6240
4HDB	0.156		0.156	0.214	1.49	5.8	6240
2F80		0.152	0.149	0.218	1.45	6.6	6240
2QCI		0.161	0.16	0.196	1.2	3.5	6240
3OTS	0.194	0.194	0.192	0.218	1.7	2.4	6241
1TW7	0.142		0.142	0.211	1.3	6.9	6241
1LZQ	0.208	0.208	0.203	0.252	2.2	4.4	6909
1ZBG	0.185	0.185	0.187	0.237	2	5	6909
2R5P			0.212	0.238	2.3	2.6	6910
2R5Q			0.253	0.283	2.3	3	6910
3NUJ	0.149	0.152		0.197	1.5	4.5	9078
3B80	0.153			0.219	1.5	6.6	9078
3D1Y			0.15	0.174	1.05	2.4	9078
3D20			0.15	0.18	1.05	3	9078
3D1Z		0.15	0.15	0.174	1.3	2.4	9079
3HDK	0.19		0.188	0.221	1.8	3.1	9080
3HBO	0.199		0.197	0.247	1.71	4.8	9080
3HAW	0.187		0.185	0.223	1.3	3.6	9080
3OXW	0.175		0.173	0.218	1.95	4.3	9082
3OXX	0.175		0.173	0.215	1.65	4	9082
4GYE	0.196		0.193	0.264	2.27	6.8	9083
4GZF	0.199		0.196	0.263	2.05	6.4	9083
4NJT	0.202		0.2	0.243	1.95	4.1	9086
4NJV	0.188		0.187	0.216	1.8	2.8	9086
5COP	0.205		0.202	0.267	2	6.2	9087
5COK	0.212		0.21	0.255	1.8	4.3	9087
5CON	0.223		0.221	0.267	1.8	4.4	9087
5COO	0.232		0.229	0.284	1.8	5.2	9087
5KR0	0.181		0.177	0.213	1.8	3.2	9090
5KQZ			0.183	0.215	1.7	3.2	9090
4HEG	0.158		0.158	0.21	1.46	5.2	12989
1FG8			0.223	0.267	1.85	4.4	12990
1FG6			0.219	0.248	1.8	2.9	12990
3VFB	0.158	0.161		0.216	1.55	5.5	12990
4FM6	0.171	0.175	0.171	0.23	1.4	5.5	12994
3NU4	0.162	0.164	0.162	0.2	1.2	3.6	12994
2HS1	0.124		0.124	0.149	0.84	2.5	12994
2I4W			0.224	0.252	1.55	2.8	12995
2I4U	0.22		0.217	0.25	1.5	3	12995
2I4D			0.241	0.274	1.5	3.3	12995
3I2L	0.202		0.2	0.239	1.5	3.7	12998
3HAU	0.18		0.179	0.215	1.3	3.5	12998
3EM6	0.188		0.186	0.24	2.1	5.2	13000
3EM4	0.183		0.179	0.249	2.1	6.6	13000
3PWR	0.145	0.148		0.197	1.45	4.9	13001
4DQC	0.184		0.182	0.23	1.94	4.6	13003
4K4P	0.188		0.185	0.234	2.31	4.6	13004
4K4Q	0.197		0.195	0.23	1.8	3.3	13004
4K4R	0.197		0.195	0.235	1.8	3.8	13004
4Z4X	0.186		0.184	0.217	1.75	3.1	13005
4Z50	0.141		0.138	0.191	1.45	5	13005
5KR1	0.189		0.187	0.219	1.6	3	13006
2AZC	0.227		0.227	0.278	2.01	5.1	14811
2R3W	0.18	0.201	0.178	0.231	1.92	3	14814
2R38	0.183	0.204	0.181	0.238	1.81	3.4	14814
1FF0			0.201	0.232	1.85	3.1	22266
1DAZ	0.213		0.213	0.256	1.55	4.3	22266
1MSN			0.221	0.25	2	2.9	22268
1MRX			0.208	0.25	2	4.2	22268
1SH9	0.213		0.213	0.279	2.5	6.6	22270
1SGU	0.22		0.22	0.264	1.9	4.4	22270
2AVM	0.104	0.108	0.106	0.132	1.1	2.4	22273
2AVO	0.107	0.11	0.108	0.138	1.1	2.8	22273
2AVV	0.138	0.148	0.14	0.21	1.5	6.2	22274
2I4X			0.243	0.272	1.55	2.9	22276
2I4V			0.219	0.256	1.5	3.7	22276
2QAK	0.205		0.203	0.236	2.2	3.1	22280
2Q63	0.191		0.184	0.25	2.2	5.9	22280
2R3T	0.178	0.193	0.177	0.233	1.8	4	22281
4M8X	0.203	0.203	0.201	0.266	2.05	6.3	22282
2RKF	0.194		0.189	0.248	1.8	5.4	22282
3BVB	0.16		0.15	0.21	1.3	5	22285
3BVA	0.155		0.15	0.18	1.05	2.5	22285
3DCK	0.196		0.194	0.223	1.8	2.7	22288
3IA9	0.179		0.178	0.208	1.3	2.9	22288
3JVW	0.226		0.226	0.289	1.8	6.3	22290
3NWX	0.205		0.203	0.257	1.9	5.2	22291
3NWQ	0.192		0.19	0.231	1.5	3.9	22291
3OXV	0.17		0.169	0.205	1.75	3.5	22293
4FLG	0.144	0.146	0.142	0.18	1.31	3.4	22295
4EJL	0.195		0.192	0.245	2.44	5	22296
4EJ8	0.192		0.19	0.243	2.35	5.1	22296
4QJ9	0.16		0.157	0.207	1.83	4.7	22300
4QJA	0.153		0.152	0.178	1.54	2.5	22300
4RVI	0.234		0.231	0.277	1.99	4.3	22301
4YE3	0.159		0.157	0.2	1.35	4.1	22302
4YHQ	0.157		0.155	0.21	1.3	5.3	22302
5B18	0.195		0.192	0.244	1.8	4.9	22303
2J9K	0.188	0.153		0.209	1.2	2.1	27467
2J9J	0.142	0.131		0.191	1.04	4.9	27467
2NPH	0.216	0.216	0.214	0.259	1.65	4.3	27468
5T2Z	0.145		0.142	0.195	1.5	5	27475
1BDQ	0.191		0.191	0.261	2.5	7	43955
1IZI	0.192	0.192	0.189	0.248	2.15	5.6	43966
1K1T	0.196	0.196	0.196	0.227	1.2	3.1	43968
1K1U	0.194		0.194	0.264	1.55	7	43969
1K2B			0.215	0.278	1.7	6.3	43970
1MTB	0.191		0.191	0.257	2.5	6.6	43974
1RL8	0.226		0.226	0.269	2	4.3	43977
1Z8C	0.19	0.19	0.189	0.257	2.2	6.7	43986
2B7Z	0.209	0.233	0.216	0.254	2.2	2.1	43990
2FGU	0.179	0.179	0.176	0.232	2	5.3	43994
2FGV	0.173	0.173	0.171	0.197	1.5	2.4	43995
2FLE	0.207		0.199	0.25	1.9	4.3	43997
2HS2	0.14		0.14	0.195	1.22	5.5	44001
2JE4	0.143	0.144		0.184	1.07	4	44002
2O4L	0.193		0.19	0.216	1.33	2.3	44007
2O4N	0.189		0.185	0.227	2	3.8	44008
2P3A	0.185	0.185	0.183	0.232	1.75	4.7	44009
2P3C	0.201		0.194	0.265	2.1	6.4	44010
2PYM	0.195		0.193	0.244	1.9	4.9	44012
2PYN	0.19		0.187	0.238	1.85	4.8	44013
2Z54	0.202		0.199	0.254	2.31	5.2	44017
3BXR			0.179	0.204	1.6	2.5	44019
3CYW	0.169		0.16	0.234	1.4	6.5	44020
3EKQ	0.197		0.195	0.246	2.2	4.9	44023
3EL4			0.19	0.223	2	3.3	44024
3EL9	0.194		0.192	0.217	1.6	2.3	44025
3EM3	0.188		0.186	0.247	2.2	5.9	44026
3GGU	0.206		0.204	0.246	1.8	4	44029
3IXO	0.205		0.205	0.244	1.7	3.9	44030
3LZS	0.203		0.2	0.259	1.95	5.6	44035
3LZU	0.198		0.196	0.239	1.76	4.1	44036
3LZV	0.184		0.181	0.236	2.15	5.2	44037
3MWS	0.167	0.167	0.165	0.217	1.09	5	44039
3OY4	0.18		0.178	0.219	1.76	3.9	44041
3T3C	0.184	0.184	0.182	0.235	2.1	5.1	44045
3TTP	0.2		0.197	0.265	2.23	6.5	44047
4DQB	0.17		0.169	0.196	1.5	2.6	44049
4DQH	0.173		0.17	0.219	1.79	4.6	44051
4NPU	0.161		0.159	0.197	1.5	3.6	44056
4Q1W	0.175		0.173	0.206	1.85	3.1	44058
4Q1X	0.183		0.18	0.234	1.9	5.1	44059
4Q1Y	0.184		0.183	0.207	1.5	2.3	44060
5KAO	0.186		0.184	0.221	1.8	3.5	44068
